# Supplementary material for: Transcriptomic profiles reveal differences in zinc metabolism, inflammation, and tight junction proteins in duodenum from cholesterol gallstone subjects
Source: Sci Rep. 2020 May 4;10:7448. doi: 10.1038/s41598-020-64137-7 (PMC7198580; doi:10.1038/s41598-020-64137-7)
Supplement: Supplementary file 2 — Supplementary Table S1. [file 41598_2020_64137_MOESM2_ESM.xlsx]

## Sheet: Supplemental table 1
Ensembl Gene ID	CTR1	CTR2	CTR3	CTR4	GSD1	GSD2	GSD3	GSD4	GSD5	FoldChange	log2FoldChange	pvalue	padjusted	Symbol	Category	Description
ENSG00000106123	391	265	145	175	49	79	81	53	54	0.259	-1.949	2.64e-11	1.88e-07	EPHB6	protein_coding	EPH receptor B6 [Source:HGNC Symbol;Acc:HGNC:3396]
ENSG00000134107	265	259	225	293	574	384	552	613	497	2.014	1.01	3.64e-11	1.88e-07	BHLHE40	protein_coding	basic helix-loop-helix family member e40 [Source:HGNC Symbol;Acc:HGNC:1046]
ENSG00000172367	1453	1844	1818	1942	704	914	1032	839	1070	0.517	-0.952	3.35e-11	1.88e-07	PDZD3	protein_coding	PDZ domain containing 3 [Source:HGNC Symbol;Acc:HGNC:19891]
ENSG00000187193	375	347	332	435	211	182	156	234	185	0.52	-0.944	7.2e-11	2.79e-07	MT1X	protein_coding	metallothionein 1X [Source:HGNC Symbol;Acc:HGNC:7405]
ENSG00000158764	300	331	854	350	1506	1201	1460	1508	1668	3.198	1.677	7.38e-10	1.88e-06	ITLN2	protein_coding	intelectin 2 [Source:HGNC Symbol;Acc:HGNC:20599]
ENSG00000205403	373	346	255	301	528	567	501	639	630	1.799	0.847	9.07e-10	1.88e-06	CFI	protein_coding	complement factor I [Source:HGNC Symbol;Acc:HGNC:5394]
ENSG00000228146	362	774	452	495	158	263	193	148	206	0.372	-1.426	9.71e-10	1.88e-06	CASP16	protein_coding	caspase 16, pseudogene [Source:HGNC Symbol;Acc:HGNC:27290]
ENSG00000260565	301	311	185	287	131	140	99	80	87	0.398	-1.328	6.34e-10	1.88e-06	ERVK13-1	RNA Gene	endogenous retrovirus group K13 member 1 [Source:HGNC Symbol;Acc:HGNC:27548]
ENSG00000102886	183	206	175	219	96	102	122	92	118	0.543	-0.882	1.34e-09	2.31e-06	GDPD3	protein_coding	glycerophosphodiester phosphodiesterase domain containing 3 [Source:HGNC Symbol;Acc:HGNC:28638]
ENSG00000163491	57	63	66	69	8	9	6	5	29	0.181	-2.465	1.95e-09	3.03e-06	NEK10	protein_coding	NIMA related kinase 10 [Source:HGNC Symbol;Acc:HGNC:18592]
ENSG00000164877	869	1598	1396	1398	678	664	555	757	590	0.493	-1.02	3.87e-09	4.62e-06	MICALL2	protein_coding	MICAL like 2 [Source:HGNC Symbol;Acc:HGNC:29672]
ENSG00000181409	1072	1294	1505	887	581	599	540	752	564	0.51	-0.972	3.77e-09	4.62e-06	AATK	protein_coding	apoptosis associated tyrosine kinase [Source:HGNC Symbol;Acc:HGNC:21]
ENSG00000203697	151	139	93	153	54	57	69	49	65	0.441	-1.181	3.56e-09	4.62e-06	CAPN8	protein_coding	calpain 8 [Source:HGNC Symbol;Acc:HGNC:1485]
ENSG00000115009	14	8	7	13	81	43	38	52	29	4.813	2.267	6.9e-09	7.14e-06	CCL20	protein_coding	C-C motif chemokine ligand 20 [Source:HGNC Symbol;Acc:HGNC:10619]
ENSG00000198417	333	328	239	339	168	184	133	188	157	0.537	-0.897	6.49e-09	7.14e-06	MT1F	protein_coding	metallothionein 1F [Source:HGNC Symbol;Acc:HGNC:7398]
ENSG00000012171	1547	1665	1595	1542	963	922	988	1279	982	0.646	-0.63	1.06e-08	1.03e-05	SEMA3B	protein_coding	semaphorin 3B [Source:HGNC Symbol;Acc:HGNC:10724]
ENSG00000173486	648	664	581	679	443	459	442	486	450	0.71	-0.495	1.65e-08	1.5e-05	FKBP2	protein_coding	FK506 binding protein 2 [Source:HGNC Symbol;Acc:HGNC:3718]
ENSG00000137752	1091	1026	983	1056	1672	1524	1454	1763	1329	1.491	0.576	1.88e-08	1.62e-05	CASP1	protein_coding	caspase 1 [Source:HGNC Symbol;Acc:HGNC:1499]
ENSG00000124143	7	87	23	23	0	2	0	0	0	0.012	-6.377	2.21e-08	1.81e-05	ARHGAP40	protein_coding	Rho GTPase activating protein 40 [Source:HGNC Symbol;Acc:HGNC:16226]
ENSG00000111215	31	108	62	176	18	22	20	7	11	0.169	-2.565	2.56e-08	1.82e-05	PRR4	protein_coding	proline rich 4 (lacrimal) [Source:HGNC Symbol;Acc:HGNC:18020]
ENSG00000137757	11	16	9	25	92	55	48	89	36	4.257	2.09	2.76e-08	1.82e-05	CASP5	protein_coding	caspase 5 [Source:HGNC Symbol;Acc:HGNC:1506]
ENSG00000146067	578	759	665	683	346	442	457	438	425	0.628	-0.672	2.81e-08	1.82e-05	FAM193B	protein_coding	family with sequence similarity 193 member B [Source:HGNC Symbol;Acc:HGNC:25524]
ENSG00000157873	2054	2456	2370	2028	1417	1568	1390	1633	1613	0.684	-0.548	2.36e-08	1.82e-05	TNFRSF14	protein_coding	TNF receptor superfamily member 14 [Source:HGNC Symbol;Acc:HGNC:11912]
ENSG00000184502	174	215	265	258	103	71	17	46	60	0.261	-1.935	2.69e-08	1.82e-05	GAST	protein_coding	gastrin [Source:HGNC Symbol;Acc:HGNC:4164]
ENSG00000103168	430	609	527	529	323	340	324	347	342	0.639	-0.645	3.08e-08	1.83e-05	TAF1C	protein_coding	TATA-box binding protein associated factor, RNA polymerase I subunit C [Source:HGNC Symbol;Acc:HGNC:11534]
ENSG00000125999	6	176	78	138	1	2	0	0	0	0.006	-7.37	3.18e-08	1.83e-05	BPIFB1	protein_coding	BPI fold containing family B member 1 [Source:HGNC Symbol;Acc:HGNC:16108]
ENSG00000243323	59	53	50	57	16	10	31	17	14	0.32	-1.645	3.02e-08	1.83e-05	PTPRVP	pseudogene	protein tyrosine phosphatase, receptor type V, pseudogene [Source:HGNC Symbol;Acc:HGNC:13421]
ENSG00000168631	35	26	24	51	1	10	6	1	6	0.145	-2.781	4.14e-08	2.29e-05	DPCR1	protein_coding	diffuse panbronchiolitis critical region 1 [Source:HGNC Symbol;Acc:HGNC:21666]
ENSG00000167702	320	561	408	447	195	216	192	276	232	0.511	-0.97	4.89e-08	2.62e-05	KIFC2	protein_coding	kinesin family member C2 [Source:HGNC Symbol;Acc:HGNC:29530]
ENSG00000004777	66	106	108	101	43	43	50	44	38	0.458	-1.128	6.29e-08	3.25e-05	ARHGAP33	protein_coding	Rho GTPase activating protein 33 [Source:HGNC Symbol;Acc:HGNC:23085]
ENSG00000164398	110	125	163	123	210	213	233	231	216	1.691	0.758	7.58e-08	3.79e-05	ACSL6	protein_coding	acyl-CoA synthetase long-chain family member 6 [Source:HGNC Symbol;Acc:HGNC:16496]
ENSG00000122176	373	1240	823	1238	431	287	280	284	252	0.334	-1.58	8.43e-08	3.93e-05	FMOD	protein_coding	fibromodulin [Source:HGNC Symbol;Acc:HGNC:3774]
ENSG00000148341	1005	1258	1072	1049	773	723	705	842	687	0.68	-0.557	8.61e-08	3.93e-05	SH3GLB2	protein_coding	SH3 domain containing GRB2 like, endophilin B2 [Source:HGNC Symbol;Acc:HGNC:10834]
ENSG00000185615	120	526	295	407	54	133	89	100	66	0.262	-1.93	8.61e-08	3.93e-05	PDIA2	protein_coding	protein disulfide isomerase family A member 2 [Source:HGNC Symbol;Acc:HGNC:14180]
ENSG00000076248	230	195	208	205	356	320	326	287	299	1.519	0.603	9.86e-08	4.37e-05	UNG	protein_coding	uracil DNA glycosylase [Source:HGNC Symbol;Acc:HGNC:12572]
ENSG00000169715	1045	813	740	1049	433	534	239	466	442	0.464	-1.107	1.18e-07	4.93e-05	MT1E	protein_coding	metallothionein 1E [Source:HGNC Symbol;Acc:HGNC:7397]
ENSG00000125148	964	680	661	1044	402	482	231	427	284	0.437	-1.196	1.23e-07	5.02e-05	MT2A	protein_coding	metallothionein 2A [Source:HGNC Symbol;Acc:HGNC:7406]
ENSG00000134644	649	650	622	619	855	785	837	917	831	1.33	0.411	1.94e-07	7.72e-05	PUM1	protein_coding	pumilio RNA binding family member 1 [Source:HGNC Symbol;Acc:HGNC:14957]
ENSG00000250591	40	84	98	73	245	176	257	114	211	2.716	1.442	2.36e-07	9.16e-05	PRSS3P1	pseudogene	protease, serine 3 pseudogene 1 [Source:HGNC Symbol;Acc:HGNC:43787]
ENSG00000005206	856	1312	1141	973	570	638	485	746	474	0.544	-0.879	2.6e-07	9.84e-05	SPPL2B	protein_coding	signal peptide peptidase like 2B [Source:HGNC Symbol;Acc:HGNC:30627]
ENSG00000162069	310	470	328	319	145	226	151	178	216	0.514	-0.96	2.67e-07	9.84e-05	BICDL2	protein_coding	BICD family like cargo adaptor 2 [Source:HGNC Symbol;Acc:HGNC:33584]
ENSG00000168397	752	1138	1065	1092	617	638	656	608	677	0.632	-0.663	3.24e-07	0.000116935	ATG4B	protein_coding	autophagy related 4B cysteine peptidase [Source:HGNC Symbol;Acc:HGNC:20790]
ENSG00000151632	211	192	131	180	104	93	102	64	88	0.509	-0.975	3.56e-07	0.000124458	AKR1C2	protein_coding	aldo-keto reductase family 1 member C2 [Source:HGNC Symbol;Acc:HGNC:385]
ENSG00000164822	5588	10635	12439	6147	27005	19380	26977	14552	18969	2.456	1.296	3.61e-07	0.000124458	DEFA6	protein_coding	defensin alpha 6 [Source:HGNC Symbol;Acc:HGNC:2765]
ENSG00000076344	134	340	180	201	101	62	58	85	100	0.381	-1.394	4.48e-07	0.000147766	RGS11	protein_coding	regulator of G protein signaling 11 [Source:HGNC Symbol;Acc:HGNC:9993]
ENSG00000099326	268	340	310	256	154	182	181	214	173	0.613	-0.706	4.45e-07	0.000147766	MZF1	protein_coding	myeloid zinc finger 1 [Source:HGNC Symbol;Acc:HGNC:13108]
ENSG00000142552	631	719	502	506	235	276	297	423	331	0.529	-0.918	4.76e-07	0.000153861	RCN3	protein_coding	reticulocalbin 3 [Source:HGNC Symbol;Acc:HGNC:21145]
ENSG00000256618	2746	9	1650	8	10	5	1	6	15	0.007	-7.209	4.99e-07	0.000157993	MTRNR2L1	protein_coding	MT-RNR2-like 1 [Source:HGNC Symbol;Acc:HGNC:37155]
ENSG00000250606	71	166	201	149	558	378	425	224	423	2.74	1.454	5.32e-07	0.000164961	NA	pseudogene	NA
ENSG00000185133	457	699	613	533	281	363	327	277	399	0.572	-0.805	5.8e-07	0.000176288	INPP5J	protein_coding	inositol polyphosphate-5-phosphatase J [Source:HGNC Symbol;Acc:HGNC:8956]
ENSG00000134827	9	110	47	382	6	7	1	1	1	0.023	-5.433	6.84e-07	0.000204092	TCN1	protein_coding	transcobalamin 1 [Source:HGNC Symbol;Acc:HGNC:11652]
ENSG00000087085	353	456	522	469	239	217	182	338	195	0.52	-0.943	8.4e-07	0.000245822	ACHE	protein_coding	acetylcholinesterase (Cartwright blood group) [Source:HGNC Symbol;Acc:HGNC:108]
ENSG00000205436	551	823	804	603	261	429	233	431	221	0.452	-1.144	8.88e-07	0.000254961	EXOC3L4	protein_coding	exocyst complex component 3 like 4 [Source:HGNC Symbol;Acc:HGNC:20120]
ENSG00000121310	1189	1634	1697	1562	884	955	1056	1007	1097	0.657	-0.605	1.19e-06	0.000335259	ECHDC2	protein_coding	enoyl-CoA hydratase domain containing 2 [Source:HGNC Symbol;Acc:HGNC:23408]
ENSG00000132793	1166	1997	1904	2172	840	994	1188	964	1010	0.552	-0.857	1.25e-06	0.000339391	LPIN3	protein_coding	lipin 3 [Source:HGNC Symbol;Acc:HGNC:14451]
ENSG00000205358	350	271	212	394	171	186	113	142	151	0.499	-1.003	1.27e-06	0.000339391	MT1H	protein_coding	metallothionein 1H [Source:HGNC Symbol;Acc:HGNC:7400]
ENSG00000125967	300	323	286	272	185	217	171	213	208	0.671	-0.575	1.38e-06	0.000362298	NECAB3	protein_coding	N-terminal EF-hand calcium binding protein 3 [Source:HGNC Symbol;Acc:HGNC:15851]
ENSG00000178038	450	901	789	649	235	410	256	192	397	0.427	-1.226	1.5e-06	0.000388781	ALS2CL	protein_coding	ALS2 C-terminal like [Source:HGNC Symbol;Acc:HGNC:20605]
ENSG00000267804	364	455	360	540	183	221	283	250	271	0.563	-0.829	1.57e-06	0.000393018	NA	NA	NA
ENSG00000182109	43	46	32	39	13	13	16	17	19	0.39	-1.357	1.56e-06	0.000393018	NA	Uncategorized	NA
ENSG00000131482	1266	922	1611	773	495	528	416	337	740	0.44	-1.184	1.81e-06	0.000432877	G6PC	protein_coding	glucose-6-phosphatase catalytic subunit [Source:HGNC Symbol;Acc:HGNC:4056]
ENSG00000182325	382	451	442	413	283	272	283	321	325	0.702	-0.51	1.79e-06	0.000432877	FBXL6	protein_coding	F-box and leucine rich repeat protein 6 [Source:HGNC Symbol;Acc:HGNC:13603]
ENSG00000198276	444	541	531	534	382	363	349	385	374	0.723	-0.469	1.78e-06	0.000432877	UCKL1	protein_coding	uridine-cytidine kinase 1 like 1 [Source:HGNC Symbol;Acc:HGNC:15938]
ENSG00000112294	301	259	326	354	487	515	440	422	441	1.491	0.576	1.91e-06	0.0004417	ALDH5A1	protein_coding	aldehyde dehydrogenase 5 family member A1 [Source:HGNC Symbol;Acc:HGNC:408]
ENSG00000168924	916	1034	1050	1168	631	719	686	714	841	0.689	-0.537	1.91e-06	0.0004417	LETM1	protein_coding	leucine zipper and EF-hand containing transmembrane protein 1 [Source:HGNC Symbol;Acc:HGNC:6556]
ENSG00000155090	346	365	290	438	548	481	578	571	580	1.538	0.621	2e-06	0.000456441	KLF10	protein_coding	Kruppel like factor 10 [Source:HGNC Symbol;Acc:HGNC:11810]
ENSG00000129270	244	241	177	159	131	128	106	90	112	0.552	-0.857	2.24e-06	0.000496806	NA	protein_coding	NA
ENSG00000148343	1139	1222	1223	1098	752	787	748	805	1001	0.699	-0.517	2.24e-06	0.000496806	MIGA2	protein_coding	mitoguardin 2 [Source:HGNC Symbol;Acc:HGNC:23621]
ENSG00000143434	563	766	1036	595	344	367	439	425	448	0.546	-0.873	2.43e-06	0.000529159	SEMA6C	protein_coding	semaphorin 6C [Source:HGNC Symbol;Acc:HGNC:10740]
ENSG00000204396	176	211	155	245	90	130	123	96	106	0.555	-0.849	2.46e-06	0.000529159	VWA7	protein_coding	von Willebrand factor A domain containing 7 [Source:HGNC Symbol;Acc:HGNC:13939]
ENSG00000177311	726	732	708	895	1231	1038	1066	1014	1043	1.412	0.498	2.57e-06	0.000545743	ZBTB38	protein_coding	zinc finger and BTB domain containing 38 [Source:HGNC Symbol;Acc:HGNC:26636]
ENSG00000102287	696	937	920	1209	397	563	557	341	592	0.521	-0.94	2.7e-06	0.000565902	GABRE	protein_coding	gamma-aminobutyric acid type A receptor epsilon subunit [Source:HGNC Symbol;Acc:HGNC:4085]
ENSG00000149212	406	433	436	414	617	599	610	898	611	1.577	0.658	2.75e-06	0.000568587	SESN3	protein_coding	sestrin 3 [Source:HGNC Symbol;Acc:HGNC:23060]
ENSG00000233041	4732	3213	4903	2328	1536	2042	1505	2429	1423	0.471	-1.086	2.85e-06	0.000573479	PHGR1	protein_coding	proline, histidine and glycine rich 1 [Source:HGNC Symbol;Acc:HGNC:37226]
ENSG00000004799	4907	3805	5153	3798	1833	2409	3315	2743	2284	0.57	-0.811	3.06e-06	0.00060764	PDK4	protein_coding	pyruvate dehydrogenase kinase 4 [Source:HGNC Symbol;Acc:HGNC:8812]
ENSG00000063176	639	704	701	464	312	422	295	438	360	0.582	-0.782	3.4e-06	0.000653788	SPHK2	protein_coding	sphingosine kinase 2 [Source:HGNC Symbol;Acc:HGNC:18859]
ENSG00000236017	28	128	69	127	31	23	29	20	22	0.284	-1.816	3.41e-06	0.000653788	ASMTL-AS1	RNA Gene	ASMTL antisense RNA 1 [Source:HGNC Symbol;Acc:HGNC:25811]
ENSG00000128298	1719	2155	2062	1989	1140	1297	1465	1394	1555	0.691	-0.533	4e-06	0.000757418	BAIAP2L2	protein_coding	BAI1 associated protein 2 like 2 [Source:HGNC Symbol;Acc:HGNC:26203]
ENSG00000143365	523	440	475	483	353	338	233	327	316	0.653	-0.614	4.1e-06	0.000758414	RORC	protein_coding	RAR related orphan receptor C [Source:HGNC Symbol;Acc:HGNC:10260]
ENSG00000162840	134	102	83	177	63	65	29	52	40	0.403	-1.312	4.12e-06	0.000758414	MT2P1	pseudogene	metallothionein 2 pseudogene 1 [Source:HGNC Symbol;Acc:HGNC:7407]
ENSG00000125144	1909	1234	1147	1651	820	978	555	901	749	0.539	-0.892	4.32e-06	0.000770174	MT1G	protein_coding	metallothionein 1G [Source:HGNC Symbol;Acc:HGNC:7399]
ENSG00000167685	164	215	189	174	119	107	133	122	118	0.643	-0.638	4.28e-06	0.000770174	ZNF444	protein_coding	zinc finger protein 444 [Source:HGNC Symbol;Acc:HGNC:16052]
ENSG00000255468	249	227	241	212	121	155	130	180	156	0.637	-0.651	4.42e-06	0.000778951	LOC102724064	protein_coding	Uncharacterized LOC102724064
ENSG00000163703	305	328	318	390	253	239	226	209	223	0.69	-0.536	4.88e-06	0.000840771	CRELD1	protein_coding	cysteine rich with EGF like domains 1 [Source:HGNC Symbol;Acc:HGNC:14630]
ENSG00000106133	123	166	147	130	77	80	95	80	96	0.605	-0.725	5.23e-06	0.000890807	NSUN5P2	pseudogene	NOP2/Sun RNA methyltransferase family member 5 pseudogene 2 [Source:HGNC Symbol;Acc:HGNC:16609]
ENSG00000146281	135	174	178	171	316	238	226	286	245	1.591	0.67	6.02e-06	0.00101547	PM20D2	protein_coding	peptidase M20 domain containing 2 [Source:HGNC Symbol;Acc:HGNC:21408]
ENSG00000144893	68	67	93	111	33	34	38	58	31	0.456	-1.134	6.3e-06	0.00105124	MED12L	protein_coding	mediator complex subunit 12 like [Source:HGNC Symbol;Acc:HGNC:16050]
ENSG00000118922	98	98	124	98	147	186	207	181	148	1.658	0.729	6.54e-06	0.00107944	KLF12	protein_coding	Kruppel like factor 12 [Source:HGNC Symbol;Acc:HGNC:6346]
ENSG00000102743	771	790	856	770	510	538	519	491	691	0.69	-0.535	6.81e-06	0.00111199	SLC25A15	protein_coding	solute carrier family 25 member 15 [Source:HGNC Symbol;Acc:HGNC:10985]
ENSG00000167280	807	938	1119	948	648	633	641	765	608	0.691	-0.534	7.47e-06	0.00119399	ENGASE	protein_coding	endo-beta-N-acetylglucosaminidase [Source:HGNC Symbol;Acc:HGNC:24622]
ENSG00000262580	96	117	108	126	57	62	82	65	52	0.571	-0.809	7.44e-06	0.00119399	NA	Uncategorized	NA
ENSG00000111371	749	834	621	735	1173	984	1107	1000	953	1.421	0.507	8.21e-06	0.00129916	SLC38A1	protein_coding	solute carrier family 38 member 1 [Source:HGNC Symbol;Acc:HGNC:13447]
ENSG00000089356	867	894	732	1073	467	489	310	389	688	0.526	-0.926	8.86e-06	0.00134774	FXYD3	protein_coding	FXYD domain containing ion transport regulator 3 [Source:HGNC Symbol;Acc:HGNC:4027]
ENSG00000146826	262	323	260	266	152	211	183	172	196	0.658	-0.605	8.67e-06	0.00134774	C7orf43	protein_coding	chromosome 7 open reading frame 43 [Source:HGNC Symbol;Acc:HGNC:25604]
ENSG00000152785	90	99	86	57	140	140	136	142	134	1.655	0.727	8.72e-06	0.00134774	BMP3	protein_coding	bone morphogenetic protein 3 [Source:HGNC Symbol;Acc:HGNC:1070]
ENSG00000251322	130	227	166	139	102	77	77	102	58	0.501	-0.996	8.84e-06	0.00134774	SHANK3	protein_coding	SH3 and multiple ankyrin repeat domains 3 [Source:HGNC Symbol;Acc:HGNC:14294]
ENSG00000138622	322	182	128	183	14	43	79	57	96	0.283	-1.82	9.37e-06	0.00141047	HCN4	protein_coding	hyperpolarization activated cyclic nucleotide gated potassium channel 4 [Source:HGNC Symbol;Acc:HGNC:16882]
ENSG00000178980	2422	1770	1794	1714	1427	1365	1243	1329	1301	0.693	-0.53	9.51e-06	0.00141842	SELENOW	protein_coding	selenoprotein W [Source:HGNC Symbol;Acc:HGNC:10752]
ENSG00000111912	441	473	487	428	578	623	637	843	687	1.47	0.556	9.8e-06	0.00144709	NCOA7	protein_coding	nuclear receptor coactivator 7 [Source:HGNC Symbol;Acc:HGNC:21081]
ENSG00000173992	291	248	312	339	222	212	185	194	186	0.673	-0.57	1e-05	0.00146521	CCS	protein_coding	copper chaperone for superoxide dismutase [Source:HGNC Symbol;Acc:HGNC:1613]
ENSG00000007516	134	199	166	105	82	82	80	96	74	0.545	-0.877	1.08e-05	0.00157186	BAIAP3	protein_coding	BAI1 associated protein 3 [Source:HGNC Symbol;Acc:HGNC:948]
ENSG00000263563	10	84	8	57	6	5	7	2	5	0.132	-2.927	1.39e-05	0.00196407	UBBP4	protein_coding	ubiquitin B pseudogene 4 [Source:NCBI gene;Acc:23666]
ENSG00000177595	147	259	226	183	91	96	107	151	104	0.536	-0.899	1.41e-05	0.00196688	PIDD1	protein_coding	p53-induced death domain protein 1 [Source:HGNC Symbol;Acc:HGNC:16491]
ENSG00000113924	634	518	510	591	368	379	428	302	423	0.676	-0.565	1.43e-05	0.00197035	HGD	protein_coding	homogentisate 1,2-dioxygenase [Source:HGNC Symbol;Acc:HGNC:4892]
ENSG00000131584	446	702	629	502	375	365	317	412	307	0.622	-0.684	1.45e-05	0.00197035	ACAP3	protein_coding	ArfGAP with coiled-coil, ankyrin repeat and PH domains 3 [Source:HGNC Symbol;Acc:HGNC:16754]
ENSG00000167302	308	591	421	389	231	231	274	268	246	0.584	-0.775	1.48e-05	0.00199207	TEPSIN	protein_coding	TEPSIN, adaptor related protein complex 4 accessory protein [Source:HGNC Symbol;Acc:HGNC:26458]
ENSG00000164816	15217	22957	28369	14007	49788	39444	51546	30202	31243	2.008	1.006	1.6e-05	0.00211839	DEFA5	protein_coding	defensin alpha 5 [Source:HGNC Symbol;Acc:HGNC:2764]
ENSG00000085415	226	223	210	224	303	297	291	281	307	1.342	0.425	1.63e-05	0.00213672	SEH1L	protein_coding	SEH1 like nucleoporin [Source:HGNC Symbol;Acc:HGNC:30379]
ENSG00000100299	613	794	784	556	426	420	391	543	342	0.617	-0.697	1.64e-05	0.00213672	ARSA	protein_coding	arylsulfatase A [Source:HGNC Symbol;Acc:HGNC:713]
ENSG00000067836	247	350	285	251	212	177	182	176	182	0.656	-0.609	1.67e-05	0.00215642	ROGDI	protein_coding	rogdi homolog [Source:HGNC Symbol;Acc:HGNC:29478]
ENSG00000205364	111	49	67	58	37	33	26	32	18	0.408	-1.292	1.76e-05	0.00225217	MT1M	protein_coding	metallothionein 1M [Source:HGNC Symbol;Acc:HGNC:14296]
ENSG00000107281	286	501	378	285	192	210	141	246	129	0.505	-0.985	1.78e-05	0.00225774	NPDC1	protein_coding	neural proliferation, differentiation and control 1 [Source:HGNC Symbol;Acc:HGNC:7899]
ENSG00000243955	11013	7916	6658	9846	5013	4920	6912	5247	4342	0.597	-0.744	1.8e-05	0.00226437	GSTA1	protein_coding	glutathione S-transferase alpha 1 [Source:HGNC Symbol;Acc:HGNC:4626]
ENSG00000197273	118	149	121	176	191	287	515	213	422	2.314	1.21	1.83e-05	0.00229325	GUCA2A	protein_coding	guanylate cyclase activator 2A [Source:HGNC Symbol;Acc:HGNC:4682]
ENSG00000068078	705	787	865	872	464	586	485	572	652	0.684	-0.549	1.88e-05	0.00232923	FGFR3	protein_coding	fibroblast growth factor receptor 3 [Source:HGNC Symbol;Acc:HGNC:3690]
ENSG00000119314	1590	1413	1373	1232	1770	1777	2048	1807	1952	1.334	0.415	2.02e-05	0.00246585	PTBP3	protein_coding	polypyrimidine tract binding protein 3 [Source:HGNC Symbol;Acc:HGNC:10253]
ENSG00000102837	9393	11622	10048	4831	20722	17390	14442	20861	14063	1.95	0.963	2.1e-05	0.00253857	OLFM4	protein_coding	olfactomedin 4 [Source:HGNC Symbol;Acc:HGNC:17190]
ENSG00000019102	43	151	89	138	45	33	53	30	30	0.363	-1.462	2.21e-05	0.00265744	VSIG2	protein_coding	V-set and immunoglobulin domain containing 2 [Source:HGNC Symbol;Acc:HGNC:17149]
ENSG00000215908	406	534	422	398	261	323	270	303	334	0.676	-0.564	2.23e-05	0.00265744	CROCCP2	Pseudogene	ciliary rootlet coiled-coil, rootletin pseudogene 2 [Source:HGNC Symbol;Acc:HGNC:28170]
ENSG00000163795	264	351	289	270	178	204	213	213	203	0.686	-0.543	2.28e-05	0.002705	ZNF513	protein_coding	zinc finger protein 513 [Source:HGNC Symbol;Acc:HGNC:26498]
ENSG00000188211	87	144	91	170	214	184	263	279	227	1.905	0.93	2.32e-05	0.00272841	NCR3LG1	protein_coding	natural killer cell cytotoxicity receptor 3 ligand 1 [Source:HGNC Symbol;Acc:HGNC:42400]
ENSG00000166126	1750	1972	2620	1619	1296	978	1119	1503	887	0.581	-0.784	2.39e-05	0.00279121	AMN	protein_coding	amnion associated transmembrane protein [Source:HGNC Symbol;Acc:HGNC:14604]
ENSG00000064012	255	270	274	301	323	388	429	393	387	1.397	0.483	2.49e-05	0.00287735	CASP8	protein_coding	caspase 8 [Source:HGNC Symbol;Acc:HGNC:1509]
ENSG00000198959	237	318	413	435	668	652	500	929	547	1.878	0.91	2.5e-05	0.00287735	TGM2	protein_coding	transglutaminase 2 [Source:HGNC Symbol;Acc:HGNC:11778]
ENSG00000160233	89	77	93	61	40	43	44	26	52	0.517	-0.952	2.57e-05	0.00293559	LRRC3	protein_coding	leucine rich repeat containing 3 [Source:HGNC Symbol;Acc:HGNC:14965]
ENSG00000229809	176	126	151	144	59	81	86	113	89	0.57	-0.81	2.6e-05	0.00294188	ZNF688	protein_coding	zinc finger protein 688 [Source:HGNC Symbol;Acc:HGNC:30489]
ENSG00000259827	114	77	91	103	48	29	37	68	55	0.488	-1.034	2.64e-05	0.00296739	NA	RNA Gene	NA
ENSG00000023445	319	311	304	616	862	580	878	1003	596	2.027	1.019	2.7e-05	0.0030147	BIRC3	protein_coding	baculoviral IAP repeat containing 3 [Source:HGNC Symbol;Acc:HGNC:591]
ENSG00000101871	109	142	132	161	230	194	283	262	176	1.688	0.756	2.75e-05	0.00305039	MID1	protein_coding	midline 1 [Source:HGNC Symbol;Acc:HGNC:7095]
ENSG00000267283	59	32	36	38	15	14	19	23	15	0.416	-1.266	2.92e-05	0.0032026	NA	Uncategorized	NA
ENSG00000096088	1982	17661	6487	30078	325	1317	8	112	15	0.025	-5.305	2.96e-05	0.00320973	PGC	protein_coding	progastricsin [Source:HGNC Symbol;Acc:HGNC:8890]
ENSG00000182333	16	323	249	4960	0	17	0	0	1	0.003	-8.602	3.03e-05	0.0032635	LIPF	protein_coding	lipase F, gastric type [Source:HGNC Symbol;Acc:HGNC:6622]
ENSG00000143476	38	67	55	34	103	119	99	79	81	1.96	0.971	3.05e-05	0.00326605	DTL	protein_coding	denticleless E3 ubiquitin protein ligase homolog [Source:HGNC Symbol;Acc:HGNC:30288]
ENSG00000099821	345	342	388	314	238	273	214	274	222	0.702	-0.511	3.15e-05	0.00334976	POLRMT	protein_coding	RNA polymerase mitochondrial [Source:HGNC Symbol;Acc:HGNC:9200]
ENSG00000101335	463	581	536	538	751	743	692	630	721	1.337	0.419	3.19e-05	0.00336567	MYL9	protein_coding	myosin light chain 9 [Source:HGNC Symbol;Acc:HGNC:15754]
ENSG00000272141	141	303	208	169	107	132	90	112	79	0.505	-0.985	3.26e-05	0.00341127	NA	RNA Gene	NA
ENSG00000216775	280	199	247	222	181	139	154	108	147	0.618	-0.695	3.31e-05	0.00344398	LOC730101	pseudogene	NA
ENSG00000121068	139	167	160	197	113	116	73	107	94	0.607	-0.721	3.48e-05	0.00359823	TBX2	protein_coding	T-box 2 [Source:HGNC Symbol;Acc:HGNC:11597]
ENSG00000108846	1805	1770	1804	2090	1210	1464	1206	1396	1557	0.732	-0.45	3.51e-05	0.00360761	ABCC3	protein_coding	ATP binding cassette subfamily C member 3 [Source:HGNC Symbol;Acc:HGNC:54]
ENSG00000229719	136	227	144	231	94	85	122	101	109	0.554	-0.851	3.62e-05	0.0036732	MIR194-2HG	RNA Gene	MIR194-2 host gene [Source:HGNC Symbol;Acc:HGNC:51946]
ENSG00000261286	25	32	28	29	8	11	12	15	11	0.401	-1.319	3.74e-05	0.00377006	ATP2C2-AS1	RNA Gene	ATP2C2 antisense RNA 1 [Source:HGNC Symbol;Acc:HGNC:53167]
ENSG00000124225	205	187	190	197	358	295	384	242	253	1.574	0.655	4.43e-05	0.00431915	PMEPA1	protein_coding	prostate transmembrane protein, androgen induced 1 [Source:HGNC Symbol;Acc:HGNC:14107]
ENSG00000100711	294	293	328	280	217	221	228	224	229	0.748	-0.418	4.56e-05	0.00439152	ZFYVE21	protein_coding	zinc finger FYVE-type containing 21 [Source:HGNC Symbol;Acc:HGNC:20760]
ENSG00000176624	261	276	295	261	346	356	388	395	342	1.333	0.415	4.54e-05	0.00439152	MEX3C	protein_coding	mex-3 RNA binding family member C [Source:HGNC Symbol;Acc:HGNC:28040]
ENSG00000104957	263	373	311	325	222	237	211	229	180	0.678	-0.561	4.6e-05	0.00440161	CCDC130	protein_coding	coiled-coil domain containing 130 [Source:HGNC Symbol;Acc:HGNC:28118]
ENSG00000112486	59	55	57	44	100	107	74	89	85	1.687	0.755	4.98e-05	0.00467416	CCR6	protein_coding	C-C motif chemokine receptor 6 [Source:HGNC Symbol;Acc:HGNC:1607]
ENSG00000126934	2087	1763	1899	1702	1192	1381	1266	1579	1432	0.735	-0.444	5.03e-05	0.00467416	MAP2K2	protein_coding	mitogen-activated protein kinase kinase 2 [Source:HGNC Symbol;Acc:HGNC:6842]
ENSG00000204301	134	195	132	136	95	84	56	105	81	0.563	-0.829	5.18e-05	0.00477907	NOTCH4	protein_coding	notch 4 [Source:HGNC Symbol;Acc:HGNC:7884]
ENSG00000162078	46	109	62	180	35	42	37	34	14	0.327	-1.612	5.22e-05	0.00479277	ZG16B	protein_coding	zymogen granule protein 16B [Source:HGNC Symbol;Acc:HGNC:30456]
ENSG00000114654	63	58	55	48	33	26	17	33	33	0.509	-0.974	5.5e-05	0.00499116	EFCC1	protein_coding	EF-hand and coiled-coil domain containing 1 [Source:HGNC Symbol;Acc:HGNC:25692]
ENSG00000188257	951	2422	3072	1494	4751	4215	6187	2982	4309	2.261	1.177	5.7e-05	0.00513804	PLA2G2A	protein_coding	phospholipase A2 group IIA [Source:HGNC Symbol;Acc:HGNC:9031]
ENSG00000106211	1654	1194	1247	1144	1013	671	311	551	622	0.484	-1.047	6.14e-05	0.00541467	HSPB1	protein_coding	heat shock protein family B (small) member 1 [Source:HGNC Symbol;Acc:HGNC:5246]
ENSG00000158987	173	197	191	187	280	253	251	261	232	1.363	0.447	6.1e-05	0.00541467	RAPGEF6	protein_coding	Rap guanine nucleotide exchange factor 6 [Source:HGNC Symbol;Acc:HGNC:20655]
ENSG00000107731	265	279	212	207	149	148	129	185	174	0.65	-0.62	6.57e-05	0.00572938	UNC5B	protein_coding	unc-5 netrin receptor B [Source:HGNC Symbol;Acc:HGNC:12568]
ENSG00000132481	511	374	488	333	270	216	309	284	283	0.638	-0.649	6.58e-05	0.00572938	TRIM47	protein_coding	tripartite motif containing 47 [Source:HGNC Symbol;Acc:HGNC:19020]
ENSG00000158955	40	39	38	54	12	16	26	20	24	0.455	-1.137	6.67e-05	0.00577843	WNT9B	protein_coding	Wnt family member 9B [Source:HGNC Symbol;Acc:HGNC:12779]
ENSG00000167543	500	616	693	395	344	340	361	391	340	0.643	-0.636	6.91e-05	0.00592297	TP53I13	protein_coding	tumor protein p53 inducible protein 13 [Source:HGNC Symbol;Acc:HGNC:25102]
ENSG00000168685	322	375	551	466	897	760	795	621	544	1.689	0.756	6.91e-05	0.00592297	IL7R	protein_coding	interleukin 7 receptor [Source:HGNC Symbol;Acc:HGNC:6024]
ENSG00000130234	14953	10794	13698	14458	6296	8186	9269	6527	11063	0.614	-0.705	7.12e-05	0.00603301	ACE2	protein_coding	angiotensin I converting enzyme 2 [Source:HGNC Symbol;Acc:HGNC:13557]
ENSG00000168487	390	342	375	381	216	268	308	278	262	0.716	-0.481	7.11e-05	0.00603301	BMP1	protein_coding	bone morphogenetic protein 1 [Source:HGNC Symbol;Acc:HGNC:1067]
ENSG00000135722	44	69	44	48	21	20	20	37	23	0.468	-1.095	7.16e-05	0.00603556	FBXL8	protein_coding	F-box and leucine rich repeat protein 8 [Source:HGNC Symbol;Acc:HGNC:17875]
ENSG00000113368	175	259	243	121	445	366	376	313	304	1.799	0.847	7.22e-05	0.00605574	LMNB1	protein_coding	lamin B1 [Source:HGNC Symbol;Acc:HGNC:6637]
ENSG00000110092	513	588	488	510	766	720	605	679	729	1.334	0.415	7.48e-05	0.00612687	CCND1	protein_coding	cyclin D1 [Source:HGNC Symbol;Acc:HGNC:1582]
ENSG00000163702	409	387	391	370	224	254	231	352	260	0.677	-0.563	7.5e-05	0.00612687	IL17RC	protein_coding	interleukin 17 receptor C [Source:HGNC Symbol;Acc:HGNC:18358]
ENSG00000167701	578	669	782	452	376	421	315	466	340	0.618	-0.695	7.44e-05	0.00612687	GPT	protein_coding	glutamic--pyruvic transaminase [Source:HGNC Symbol;Acc:HGNC:4552]
ENSG00000198089	442	634	514	487	269	330	433	317	332	0.647	-0.628	7.51e-05	0.00612687	SFI1	protein_coding	SFI1 centrin binding protein [Source:HGNC Symbol;Acc:HGNC:29064]
ENSG00000187954	447	519	454	395	333	315	336	368	274	0.715	-0.484	7.66e-05	0.00621892	CYHR1	protein_coding	cysteine and histidine rich 1 [Source:HGNC Symbol;Acc:HGNC:17806]
ENSG00000213983	637	1149	1020	1137	662	556	629	589	667	0.63	-0.667	7.73e-05	0.00624221	AP1G2	protein_coding	adaptor related protein complex 1 gamma 2 subunit [Source:HGNC Symbol;Acc:HGNC:556]
ENSG00000105851	89	84	103	95	135	161	165	140	115	1.547	0.63	8.08e-05	0.00642936	PIK3CG	protein_coding	phosphatidylinositol-4,5-bisphosphate 3-kinase catalytic subunit gamma [Source:HGNC Symbol;Acc:HGNC:8978]
ENSG00000125772	1642	1167	1698	1627	784	998	1078	662	1163	0.611	-0.71	8.85e-05	0.00696554	GPCPD1	protein_coding	glycerophosphocholine phosphodiesterase 1 [Source:HGNC Symbol;Acc:HGNC:26957]
ENSG00000136883	494	620	588	732	334	407	403	357	502	0.659	-0.601	8.89e-05	0.00696554	KIF12	protein_coding	kinesin family member 12 [Source:HGNC Symbol;Acc:HGNC:21495]
ENSG00000029993	129	136	147	114	177	197	212	175	184	1.431	0.517	9.05e-05	0.00705596	HMGB3	protein_coding	high mobility group box 3 [Source:HGNC Symbol;Acc:HGNC:5004]
ENSG00000259332	447	399	391	320	247	257	314	257	292	0.702	-0.511	9.23e-05	0.00712208	ST20-MTHFS	protein_coding	ST20-MTHFS readthrough [Source:HGNC Symbol;Acc:HGNC:44655]
ENSG00000100359	606	813	658	733	539	522	511	556	482	0.743	-0.429	9.67e-05	0.00731698	SGSM3	protein_coding	small G protein signaling modulator 3 [Source:HGNC Symbol;Acc:HGNC:25228]
ENSG00000126217	291	375	323	340	273	240	207	241	222	0.712	-0.49	9.65e-05	0.00731698	MCF2L	protein_coding	MCF.2 cell line derived transforming sequence like [Source:HGNC Symbol;Acc:HGNC:14576]
ENSG00000114127	758	663	707	783	817	957	978	1115	1050	1.351	0.434	9.76e-05	0.00735048	XRN1	protein_coding	5'-3' exoribonuclease 1 [Source:HGNC Symbol;Acc:HGNC:30654]
ENSG00000144040	313	309	309	233	190	212	226	213	194	0.709	-0.496	0.000103014	0.00768146	SFXN5	protein_coding	sideroflexin 5 [Source:HGNC Symbol;Acc:HGNC:16073]
ENSG00000174514	41	94	47	46	33	23	18	27	20	0.423	-1.24	0.000104404	0.00774784	MFSD4A	protein_coding	major facilitator superfamily domain containing 4A [Source:HGNC Symbol;Acc:HGNC:25433]
ENSG00000265666	60	54	49	46	23	33	23	36	26	0.531	-0.913	0.000105556	0.0077961	RARA-AS1	RNA Gene	RARA antisense RNA 1 [Source:HGNC Symbol;Acc:HGNC:49577]
ENSG00000139263	205	270	220	243	337	347	310	286	359	1.397	0.483	0.000109971	0.00808367	LRIG3	protein_coding	leucine rich repeats and immunoglobulin like domains 3 [Source:HGNC Symbol;Acc:HGNC:30991]
ENSG00000041982	422	399	465	501	673	565	658	537	589	1.355	0.438	0.000111893	0.00818611	TNC	protein_coding	tenascin C [Source:HGNC Symbol;Acc:HGNC:5318]
ENSG00000019505	349	377	293	218	583	463	544	492	393	1.599	0.677	0.000113166	0.00824037	SYT13	protein_coding	synaptotagmin 13 [Source:HGNC Symbol;Acc:HGNC:14962]
ENSG00000122711	1143	1230	403	921	456	588	393	337	447	0.481	-1.055	0.00011497	0.00833267	SPINK4	protein_coding	serine peptidase inhibitor, Kazal type 4 [Source:HGNC Symbol;Acc:HGNC:16646]
ENSG00000188747	175	258	225	121	94	97	38	130	63	0.432	-1.212	0.000116966	0.00841191	NOXA1	protein_coding	NADPH oxidase activator 1 [Source:HGNC Symbol;Acc:HGNC:10668]
ENSG00000129173	34	49	52	31	111	58	87	79	71	1.945	0.96	0.000118038	0.00843672	E2F8	protein_coding	E2F transcription factor 8 [Source:HGNC Symbol;Acc:HGNC:24727]
ENSG00000125257	197	215	214	187	286	291	246	277	268	1.342	0.424	0.000119213	0.0084816	ABCC4	protein_coding	ATP binding cassette subfamily C member 4 [Source:HGNC Symbol;Acc:HGNC:55]
ENSG00000177685	216	428	414	325	218	183	227	217	159	0.58	-0.787	0.000121382	0.00859653	CRACR2B	protein_coding	calcium release activated channel regulator 2B [Source:HGNC Symbol;Acc:HGNC:28703]
ENSG00000175832	38	55	31	43	87	79	75	58	73	1.797	0.846	0.000122248	0.00861849	ETV4	protein_coding	ETS variant 4 [Source:HGNC Symbol;Acc:HGNC:3493]
ENSG00000143127	38	78	51	80	19	23	24	44	25	0.434	-1.205	0.000125182	0.00878289	ITGA10	protein_coding	integrin subunit alpha 10 [Source:HGNC Symbol;Acc:HGNC:6135]
ENSG00000166197	440	497	420	479	764	671	571	591	571	1.382	0.466	0.000125713	0.00878289	NOLC1	protein_coding	nucleolar and coiled-body phosphoprotein 1 [Source:HGNC Symbol;Acc:HGNC:15608]
ENSG00000137124	191	254	249	211	377	332	303	310	292	1.424	0.51	0.000127999	0.00886279	ALDH1B1	protein_coding	aldehyde dehydrogenase 1 family member B1 [Source:HGNC Symbol;Acc:HGNC:407]
ENSG00000173442	913	1221	1185	1216	832	825	779	833	935	0.742	-0.431	0.000132823	0.00915591	EHBP1L1	protein_coding	EH domain binding protein 1 like 1 [Source:HGNC Symbol;Acc:HGNC:30682]
ENSG00000130529	1113	1334	1109	1261	739	923	713	1039	667	0.678	-0.562	0.000135788	0.00931726	TRPM4	protein_coding	transient receptor potential cation channel subfamily M member 4 [Source:HGNC Symbol;Acc:HGNC:17993]
ENSG00000104738	235	353	321	213	567	419	453	447	372	1.606	0.683	0.000141648	0.00959369	MCM4	protein_coding	minichromosome maintenance complex component 4 [Source:HGNC Symbol;Acc:HGNC:6947]
ENSG00000130702	374	628	570	306	262	215	150	351	163	0.485	-1.043	0.000141173	0.00959369	LAMA5	protein_coding	laminin subunit alpha 5 [Source:HGNC Symbol;Acc:HGNC:6485]
ENSG00000094755	42	152	75	32	173	170	255	193	179	2.563	1.358	0.000142315	0.00959696	GABRP	protein_coding	gamma-aminobutyric acid type A receptor pi subunit [Source:HGNC Symbol;Acc:HGNC:4089]
ENSG00000239951	811	943	894	872	1943	1223	1093	1335	1201	1.545	0.627	0.000144742	0.00963496	IGKV3-20	protein_coding	immunoglobulin kappa variable 3-20 [Source:HGNC Symbol;Acc:HGNC:5817]
ENSG00000251562	3813	4303	3709	2604	2671	2734	2052	2120	1682	0.624	-0.68	0.000144487	0.00963496	MALAT1	RNA Gene	metastasis associated lung adenocarcinoma transcript 1 (non-protein coding) [Source:HGNC Symbol;Acc:HGNC:29665]
ENSG00000135525	742	779	687	616	846	882	964	1117	968	1.351	0.434	0.000147995	0.00976767	MAP7	protein_coding	microtubule associated protein 7 [Source:HGNC Symbol;Acc:HGNC:6869]
ENSG00000176105	781	771	763	655	876	882	1117	1053	1032	1.334	0.416	0.000152219	0.00996164	YES1	protein_coding	YES proto-oncogene 1, Src family tyrosine kinase [Source:HGNC Symbol;Acc:HGNC:12841]
ENSG00000204351	504	635	701	620	361	429	475	453	473	0.711	-0.491	0.000155312	0.0101214	SKIV2L	protein_coding	Ski2 like RNA helicase [Source:HGNC Symbol;Acc:HGNC:10898]
ENSG00000197558	49	106	102	92	33	38	52	44	53	0.504	-0.989	0.000159776	0.010311	SSPO	protein_coding	SCO-spondin [Source:HGNC Symbol;Acc:HGNC:21998]
ENSG00000100714	275	331	365	252	517	441	420	409	414	1.435	0.522	0.000159273	0.010311	MTHFD1	protein_coding	methylenetetrahydrofolate dehydrogenase, cyclohydrolase and formyltetrahydrofolate synthetase 1 [Source:HGNC Symbol;Acc:HGNC:7432]
ENSG00000101670	56	104	72	62	132	119	170	133	103	1.777	0.83	0.000160355	0.010311	LIPG	protein_coding	lipase G, endothelial type [Source:HGNC Symbol;Acc:HGNC:6623]
ENSG00000145214	796	962	848	592	433	478	528	614	586	0.659	-0.601	0.000161055	0.010311	DGKQ	protein_coding	diacylglycerol kinase theta [Source:HGNC Symbol;Acc:HGNC:2856]
ENSG00000137198	27	28	20	25	17	6	9	5	8	0.362	-1.465	0.000163103	0.0103677	GMPR	protein_coding	guanosine monophosphate reductase [Source:HGNC Symbol;Acc:HGNC:4376]
ENSG00000153214	1158	1039	1048	922	1269	1190	1565	1602	1602	1.387	0.472	0.000167278	0.0105897	TMEM87B	protein_coding	transmembrane protein 87B [Source:HGNC Symbol;Acc:HGNC:25913]
ENSG00000152229	58	68	49	50	99	102	97	98	69	1.651	0.723	0.000170637	0.0107585	PSTPIP2	protein_coding	proline-serine-threonine phosphatase interacting protein 2 [Source:HGNC Symbol;Acc:HGNC:9581]
ENSG00000134321	88	50	87	107	152	128	111	208	210	1.95	0.964	0.000172863	0.0107718	RSAD2	protein_coding	radical S-adenosyl methionine domain containing 2 [Source:HGNC Symbol;Acc:HGNC:30908]
ENSG00000161798	25	217	106	208	9	24	1	5	0	0.056	-4.156	0.000173626	0.0107718	AQP5	protein_coding	aquaporin 5 [Source:HGNC Symbol;Acc:HGNC:638]
ENSG00000172016	9339	18805	23449	10743	34578	28909	30211	27692	24471	1.872	0.904	0.000172587	0.0107718	REG3A	protein_coding	regenerating family member 3 alpha [Source:HGNC Symbol;Acc:HGNC:8601]
ENSG00000189372	4	3	8	1	22	1	35	47	38	6.99	2.805	0.000173077	0.0107718	NA	pseudogene	NA
ENSG00000125458	363	340	294	341	220	219	226	299	230	0.713	-0.488	0.000175973	0.0108307	NT5C	protein_coding	5', 3'-nucleotidase, cytosolic [Source:HGNC Symbol;Acc:HGNC:17144]
ENSG00000160685	3297	3211	2993	3202	2029	2168	2408	2270	2919	0.743	-0.429	0.000175671	0.0108307	ZBTB7B	protein_coding	zinc finger and BTB domain containing 7B [Source:HGNC Symbol;Acc:HGNC:18668]
ENSG00000100288	567	1065	797	1009	451	529	645	512	525	0.619	-0.691	0.000178476	0.0109414	CHKB	protein_coding	choline kinase beta [Source:HGNC Symbol;Acc:HGNC:1938]
ENSG00000245532	17596	38518	31636	39513	10083	14204	19985	17077	21315	0.52	-0.944	0.000184354	0.0112572	NEAT1	RNA Gene	nuclear paraspeckle assembly transcript 1 (non-protein coding) [Source:HGNC Symbol;Acc:HGNC:30815]
ENSG00000076826	682	741	659	621	463	413	455	617	481	0.717	-0.479	0.000188411	0.0113902	CAMSAP3	protein_coding	calmodulin regulated spectrin associated protein family member 3 [Source:HGNC Symbol;Acc:HGNC:29307]
ENSG00000095066	1089	1228	1067	1078	702	804	846	1000	803	0.744	-0.426	0.000189831	0.0113902	HOOK2	protein_coding	hook microtubule tethering protein 2 [Source:HGNC Symbol;Acc:HGNC:19885]
ENSG00000106009	281	344	378	255	233	217	203	235	178	0.675	-0.566	0.000189291	0.0113902	BRAT1	protein_coding	BRCA1 associated ATM activator 1 [Source:HGNC Symbol;Acc:HGNC:21701]
ENSG00000135437	435	431	430	459	342	241	380	284	282	0.698	-0.519	0.000187337	0.0113902	RDH5	protein_coding	retinol dehydrogenase 5 [Source:HGNC Symbol;Acc:HGNC:9940]
ENSG00000262877	40	78	126	45	34	26	37	28	23	0.407	-1.298	0.000190205	0.0113902	NA	RNA Gene	NA
ENSG00000026036	182	254	247	181	137	144	132	174	127	0.657	-0.607	0.000192293	0.0114363	RTEL1-TNFRSF6B	protein_coding	RTEL1-TNFRSF6B readthrough (NMD candidate) [Source:HGNC Symbol;Acc:HGNC:44095]
ENSG00000172782	441	308	344	237	100	131	226	178	226	0.518	-0.949	0.000194001	0.0114845	FADS6	protein_coding	fatty acid desaturase 6 [Source:HGNC Symbol;Acc:HGNC:30459]
ENSG00000126432	1830	1422	1504	1430	1248	1129	1026	1077	1281	0.745	-0.424	0.000197559	0.0116066	PRDX5	protein_coding	peroxiredoxin 5 [Source:HGNC Symbol;Acc:HGNC:9355]
ENSG00000115129	821	823	738	1019	563	646	594	518	709	0.714	-0.487	0.0002001	0.0116675	TP53I3	protein_coding	tumor protein p53 inducible protein 3 [Source:HGNC Symbol;Acc:HGNC:19373]
ENSG00000148671	4403	2897	3610	3316	2912	2529	2113	2214	2546	0.693	-0.53	0.000202925	0.0117879	ADIRF	protein_coding	adipogenesis regulatory factor [Source:HGNC Symbol;Acc:HGNC:24043]
ENSG00000118513	128	201	183	146	312	263	216	233	250	1.546	0.629	0.00020655	0.0119336	MYB	protein_coding	MYB proto-oncogene, transcription factor [Source:HGNC Symbol;Acc:HGNC:7545]
ENSG00000169507	72	163	97	125	45	39	89	48	45	0.465	-1.105	0.000207742	0.0119336	SLC38A11	protein_coding	solute carrier family 38 member 11 [Source:HGNC Symbol;Acc:HGNC:26836]
ENSG00000197774	195	482	296	255	161	173	144	187	181	0.551	-0.861	0.000207178	0.0119336	EME2	protein_coding	essential meiotic structure-specific endonuclease subunit 2 [Source:HGNC Symbol;Acc:HGNC:27289]
ENSG00000007062	187	310	207	333	175	164	147	166	141	0.613	-0.705	0.000212712	0.0121348	PROM1	protein_coding	prominin 1 [Source:HGNC Symbol;Acc:HGNC:9454]
ENSG00000197976	587	743	694	585	496	547	454	491	457	0.749	-0.418	0.000214116	0.0121646	AKAP17A	protein_coding	A-kinase anchoring protein 17A [Source:HGNC Symbol;Acc:HGNC:18783]
ENSG00000153179	341	376	328	383	519	530	457	409	462	1.334	0.416	0.000219902	0.0124477	RASSF3	protein_coding	Ras association domain family member 3 [Source:HGNC Symbol;Acc:HGNC:14271]
ENSG00000136371	515	462	473	368	291	302	370	321	350	0.718	-0.478	0.000230499	0.0129063	MTHFS	protein_coding	methenyltetrahydrofolate synthetase [Source:HGNC Symbol;Acc:HGNC:7437]
ENSG00000104852	1346	2427	2347	1951	1185	1313	1307	1500	1314	0.656	-0.609	0.000235813	0.0130159	SNRNP70	protein_coding	small nuclear ribonucleoprotein U1 subunit 70 [Source:HGNC Symbol;Acc:HGNC:11150]
ENSG00000148384	132	184	183	163	121	110	87	127	90	0.645	-0.633	0.00023571	0.0130159	INPP5E	protein_coding	inositol polyphosphate-5-phosphatase E [Source:HGNC Symbol;Acc:HGNC:21474]
ENSG00000162341	338	413	395	414	236	291	234	289	330	0.708	-0.499	0.000234244	0.0130159	TPCN2	protein_coding	two pore segment channel 2 [Source:HGNC Symbol;Acc:HGNC:20820]
ENSG00000222009	27	34	32	30	9	23	13	10	9	0.419	-1.256	0.000235593	0.0130159	BTBD19	protein_coding	BTB domain containing 19 [Source:HGNC Symbol;Acc:HGNC:27145]
ENSG00000249201	107	165	167	149	70	50	85	118	82	0.55	-0.863	0.000238127	0.0130863	CTD-3080P12.3	RNA Gene	uncharacterized LOC101928857 [Source:NCBI gene;Acc:101928857]
ENSG00000053254	1084	1057	1131	1200	1323	1312	1931	1567	1958	1.448	0.534	0.000240473	0.0131329	FOXN3	protein_coding	forkhead box N3 [Source:HGNC Symbol;Acc:HGNC:1928]
ENSG00000143815	797	812	761	579	1080	1087	996	934	921	1.359	0.443	0.000243525	0.0132529	LBR	protein_coding	lamin B receptor [Source:HGNC Symbol;Acc:HGNC:6518]
ENSG00000196074	75	89	52	114	45	41	53	43	37	0.534	-0.904	0.000255769	0.0137742	SYCP2	protein_coding	synaptonemal complex protein 2 [Source:HGNC Symbol;Acc:HGNC:11490]
ENSG00000265864	43	125	105	108	39	45	44	52	53	0.487	-1.037	0.000263975	0.0138788	NA	NA	NA
ENSG00000133195	481	459	497	385	714	720	471	713	708	1.458	0.544	0.000260624	0.0138788	SLC39A11	protein_coding	solute carrier family 39 member 11 [Source:HGNC Symbol;Acc:HGNC:14463]
ENSG00000164292	326	328	342	262	484	445	428	367	418	1.361	0.444	0.000261422	0.0138788	RHOBTB3	protein_coding	Rho related BTB domain containing 3 [Source:HGNC Symbol;Acc:HGNC:18757]
ENSG00000169347	226	1729	536	1047	87	345	82	41	60	0.139	-2.846	0.000260361	0.0138788	GP2	protein_coding	glycoprotein 2 [Source:HGNC Symbol;Acc:HGNC:4441]
ENSG00000172889	149	208	152	89	74	86	42	105	49	0.473	-1.079	0.000262791	0.0138788	EGFL7	protein_coding	EGF like domain multiple 7 [Source:HGNC Symbol;Acc:HGNC:20594]
ENSG00000198788	3216	2830	2919	2744	2335	1878	2215	2429	1600	0.714	-0.485	0.000263524	0.0138788	MUC2	protein_coding	mucin 2, oligomeric mucus/gel-forming [Source:HGNC Symbol;Acc:HGNC:7512]
ENSG00000124920	922	1183	1036	1656	755	907	774	582	762	0.631	-0.664	0.000265748	0.0138953	MYRF	protein_coding	myelin regulatory factor [Source:HGNC Symbol;Acc:HGNC:1181]
ENSG00000127241	46	49	50	62	34	15	10	25	31	0.446	-1.166	0.000266081	0.0138953	MASP1	protein_coding	mannan binding lectin serine peptidase 1 [Source:HGNC Symbol;Acc:HGNC:6901]
ENSG00000272752	638	1124	864	1401	535	607	607	619	682	0.606	-0.722	0.000268953	0.0139982	STAG3L5P-PVRIG2P-PILRB	RNA Gene	STAG3L5P-PVRIG2P-PILRB readthrough [Source:HGNC Symbol;Acc:HGNC:48898]
ENSG00000010310	28	57	56	92	22	29	30	26	23	0.446	-1.166	0.000270347	0.0140237	GIPR	protein_coding	gastric inhibitory polypeptide receptor [Source:HGNC Symbol;Acc:HGNC:4271]
ENSG00000203400	125	142	119	158	58	80	116	76	79	0.603	-0.731	0.000281253	0.0145408	NA	pseudogene	NA
ENSG00000118308	164	143	99	105	234	235	256	238	138	1.721	0.783	0.00028577	0.0147252	LRMP	protein_coding	lymphoid restricted membrane protein [Source:HGNC Symbol;Acc:HGNC:6690]
ENSG00000168071	262	358	382	297	222	238	185	261	193	0.675	-0.568	0.000288876	0.014836	CCDC88B	protein_coding	coiled-coil domain containing 88B [Source:HGNC Symbol;Acc:HGNC:26757]
ENSG00000114770	572	602	550	1024	383	379	547	374	306	0.58	-0.787	0.000291719	0.0149325	ABCC5	protein_coding	ATP binding cassette subfamily C member 5 [Source:HGNC Symbol;Acc:HGNC:56]
ENSG00000106384	634	618	614	684	371	462	567	474	456	0.731	-0.452	0.000298241	0.0152162	MOGAT3	protein_coding	monoacylglycerol O-acyltransferase 3 [Source:HGNC Symbol;Acc:HGNC:23249]
ENSG00000136378	52	93	107	38	28	34	31	38	38	0.459	-1.123	0.000303	0.0153579	ADAMTS7	protein_coding	ADAM metallopeptidase with thrombospondin type 1 motif 7 [Source:HGNC Symbol;Acc:HGNC:223]
ENSG00000161243	28	49	44	71	10	11	28	16	28	0.385	-1.376	0.000311902	0.0157065	FBXO27	protein_coding	F-box protein 27 [Source:HGNC Symbol;Acc:HGNC:18753]
ENSG00000172425	117	71	115	64	29	55	26	63	44	0.47	-1.088	0.000311454	0.0157065	TTC36	protein_coding	tetratricopeptide repeat domain 36 [Source:HGNC Symbol;Acc:HGNC:33708]
ENSG00000145293	198	225	220	178	290	299	234	308	287	1.373	0.458	0.000324799	0.016303	ENOPH1	protein_coding	enolase-phosphatase 1 [Source:HGNC Symbol;Acc:HGNC:24599]
ENSG00000072778	10147	13498	13084	11965	7010	7551	9927	8739	9935	0.709	-0.496	0.000327693	0.0163405	ACADVL	protein_coding	acyl-CoA dehydrogenase, very long chain [Source:HGNC Symbol;Acc:HGNC:92]
ENSG00000163882	647	811	752	852	487	551	617	540	636	0.74	-0.435	0.000328707	0.0163405	POLR2H	protein_coding	RNA polymerase II subunit H [Source:HGNC Symbol;Acc:HGNC:9195]
ENSG00000123684	2435	1608	2007	1920	2231	2598	3911	4724	3380	1.691	0.757	0.000331179	0.016369	LPGAT1	protein_coding	lysophosphatidylglycerol acyltransferase 1 [Source:HGNC Symbol;Acc:HGNC:28985]
ENSG00000204991	334	481	447	463	315	224	245	325	330	0.667	-0.584	0.00033139	0.016369	SPIRE2	protein_coding	spire type actin nucleation factor 2 [Source:HGNC Symbol;Acc:HGNC:30623]
ENSG00000238164	559	968	674	846	422	471	488	535	583	0.656	-0.608	0.00033366	0.0164288	TNFRSF14-AS1	RNA Gene	TNFRSF14 Antisense RNA 1
ENSG00000019144	439	581	506	578	420	429	367	351	377	0.74	-0.434	0.000337453	0.0165107	PHLDB1	protein_coding	pleckstrin homology like domain family B member 1 [Source:HGNC Symbol;Acc:HGNC:23697]
ENSG00000213901	552	503	581	565	352	405	503	354	396	0.732	-0.451	0.000340864	0.0166252	SLC23A3	protein_coding	solute carrier family 23 member 3 [Source:HGNC Symbol;Acc:HGNC:20601]
ENSG00000075399	232	244	216	221	162	153	163	201	168	0.739	-0.436	0.000351627	0.0170963	VPS9D1	protein_coding	VPS9 domain containing 1 [Source:HGNC Symbol;Acc:HGNC:13526]
ENSG00000159307	254	261	282	246	166	213	163	223	153	0.701	-0.513	0.000355465	0.0171466	SCUBE1	protein_coding	signal peptide, CUB domain and EGF like domain containing 1 [Source:HGNC Symbol;Acc:HGNC:13441]
ENSG00000183476	26	20	14	10	59	49	60	48	16	2.688	1.426	0.00035404	0.0171466	SH2D7	protein_coding	SH2 domain containing 7 [Source:HGNC Symbol;Acc:HGNC:34549]
ENSG00000121716	641	1155	897	1570	544	624	630	635	695	0.588	-0.767	0.000360153	0.0171739	PILRB	protein_coding	paired immunoglobin-like type 2 receptor beta [Source:HGNC Symbol;Acc:HGNC:18297]
ENSG00000132879	193	278	257	188	123	141	172	153	168	0.658	-0.603	0.000359831	0.0171739	FBXO44	protein_coding	F-box protein 44 [Source:HGNC Symbol;Acc:HGNC:24847]
ENSG00000140545	299	253	322	164	181	137	124	176	165	0.603	-0.731	0.000360974	0.0171739	MFGE8	protein_coding	milk fat globule-EGF factor 8 protein [Source:HGNC Symbol;Acc:HGNC:7036]
ENSG00000164163	330	317	312	270	540	498	405	370	380	1.429	0.515	0.000357777	0.0171739	ABCE1	protein_coding	ATP binding cassette subfamily E member 1 [Source:HGNC Symbol;Acc:HGNC:69]
ENSG00000137965	101	100	109	139	146	204	158	244	153	1.612	0.689	0.000363145	0.0172244	IFI44	protein_coding	interferon induced protein 44 [Source:HGNC Symbol;Acc:HGNC:16938]
ENSG00000115386	22797	21341	18055	17477	37041	27608	22181	70686	37046	1.954	0.966	0.000368958	0.0173716	REG1A	protein_coding	regenerating family member 1 alpha [Source:HGNC Symbol;Acc:HGNC:9951]
ENSG00000169607	18	26	30	17	47	53	47	43	33	1.948	0.962	0.000369798	0.0173716	CKAP2L	protein_coding	cytoskeleton associated protein 2 like [Source:HGNC Symbol;Acc:HGNC:26877]
ENSG00000173137	284	345	336	230	198	208	155	246	178	0.656	-0.607	0.000370728	0.0173716	ADCK5	protein_coding	aarF domain containing kinase 5 [Source:HGNC Symbol;Acc:HGNC:21738]
ENSG00000149043	33	52	53	27	18	22	11	25	20	0.458	-1.126	0.000374901	0.0175142	SYT8	protein_coding	synaptotagmin 8 [Source:HGNC Symbol;Acc:HGNC:19264]
ENSG00000125895	203	196	237	199	131	175	163	135	138	0.71	-0.494	0.000383629	0.0178681	TMEM74B	protein_coding	transmembrane protein 74B [Source:HGNC Symbol;Acc:HGNC:15893]
ENSG00000011638	94	80	78	80	134	115	124	138	101	1.474	0.559	0.000392482	0.0182257	TMEM159	protein_coding	transmembrane protein 159 [Source:HGNC Symbol;Acc:HGNC:30136]
ENSG00000196230	1264	1485	1590	1122	2113	1908	2036	1777	1592	1.38	0.465	0.000403073	0.0186617	TUBB	protein_coding	tubulin beta class I [Source:HGNC Symbol;Acc:HGNC:20778]
ENSG00000261011	65	76	82	128	43	52	55	54	43	0.567	-0.819	0.000411372	0.0189329	NA	pseudogene	NA
ENSG00000187634	71	104	69	55	45	47	36	48	36	0.564	-0.826	0.000419925	0.0190998	SAMD11	protein_coding	sterile alpha motif domain containing 11 [Source:HGNC Symbol;Acc:HGNC:28706]
ENSG00000267796	102	88	100	114	59	65	75	63	73	0.666	-0.585	0.000418785	0.0190998	LIN37	protein_coding	lin-37 DREAM MuvB core complex component [Source:HGNC Symbol;Acc:HGNC:33234]
ENSG00000213846	156	178	184	222	134	131	96	103	145	0.662	-0.595	0.000423353	0.0191994	LOC643634	pseudogene	Tropomyosin 1 (Alpha) Pseudogene
ENSG00000211937	86	99	207	176	402	250	210	306	230	1.97	0.978	0.000425321	0.0192169	IGHV2-5	protein_coding	immunoglobulin heavy variable 2-5 [Source:HGNC Symbol;Acc:HGNC:5576]
ENSG00000130035	46	67	62	67	162	146	131	62	89	1.956	0.968	0.000430633	0.0193598	GALNT8	protein_coding	polypeptide N-acetylgalactosaminyltransferase 8 [Source:HGNC Symbol;Acc:HGNC:4130]
ENSG00000104432	70	43	67	73	78	91	131	132	113	1.733	0.793	0.000439539	0.0196538	IL7	protein_coding	interleukin 7 [Source:HGNC Symbol;Acc:HGNC:6023]
ENSG00000107404	669	683	701	527	499	497	381	521	459	0.73	-0.455	0.000439707	0.0196538	DVL1	protein_coding	dishevelled segment polarity protein 1 [Source:HGNC Symbol;Acc:HGNC:3084]
ENSG00000085741	10	14	10	30	33	23	60	87	33	3.034	1.601	0.000446883	0.0199171	WNT11	protein_coding	Wnt family member 11 [Source:HGNC Symbol;Acc:HGNC:12776]
ENSG00000235333	87	183	135	157	83	95	55	70	90	0.561	-0.833	0.000452263	0.0200417	PVRIG2P	pseudogene	poliovirus receptor related immunoglobulin domain containing 2, pseudogene [Source:HGNC Symbol;Acc:HGNC:48897]
ENSG00000160953	346	471	479	450	336	295	305	349	327	0.738	-0.438	0.000457055	0.0201013	MUM1	protein_coding	melanoma associated antigen (mutated) 1 [Source:HGNC Symbol;Acc:HGNC:29641]
ENSG00000184530	584	5685	2096	6184	210	457	1	84	8	0.042	-4.582	0.000456713	0.0201013	C6orf58	protein_coding	chromosome 6 open reading frame 58 [Source:HGNC Symbol;Acc:HGNC:20960]
ENSG00000267629	1737	1859	1984	2189	947	1294	1403	1383	1664	0.689	-0.537	0.000458981	0.0201096	NA	RNA Gene	NA
ENSG00000050344	95	113	113	106	153	196	165	137	133	1.47	0.556	0.000467243	0.0203128	NFE2L3	protein_coding	nuclear factor, erythroid 2 like 3 [Source:HGNC Symbol;Acc:HGNC:7783]
ENSG00000135318	1737	2074	2973	2351	1489	1392	1544	1861	1523	0.684	-0.549	0.000467046	0.0203128	NT5E	protein_coding	5'-nucleotidase ecto [Source:HGNC Symbol;Acc:HGNC:8021]
ENSG00000169660	212	446	381	334	188	231	186	255	177	0.603	-0.73	0.000467548	0.0203128	HEXDC	protein_coding	hexosaminidase D [Source:HGNC Symbol;Acc:HGNC:26307]
ENSG00000165449	74	270	72	51	8	41	17	33	8	0.183	-2.448	0.000475652	0.0205498	SLC16A9	protein_coding	solute carrier family 16 member 9 [Source:HGNC Symbol;Acc:HGNC:23520]
ENSG00000121417	178	148	177	175	126	132	106	119	127	0.723	-0.468	0.000489947	0.0209255	ZNF211	protein_coding	zinc finger protein 211 [Source:HGNC Symbol;Acc:HGNC:13003]
ENSG00000163482	162	223	193	261	133	134	146	127	164	0.675	-0.567	0.000490917	0.0209255	STK36	protein_coding	serine/threonine kinase 36 [Source:HGNC Symbol;Acc:HGNC:17209]
ENSG00000181016	92	80	72	94	46	42	59	55	62	0.627	-0.672	0.000490252	0.0209255	LSMEM1	protein_coding	leucine rich single-pass membrane protein 1 [Source:HGNC Symbol;Acc:HGNC:22036]
ENSG00000099810	133	152	156	125	257	210	175	187	194	1.444	0.531	0.000501806	0.0210011	MTAP	protein_coding	methylthioadenosine phosphorylase [Source:HGNC Symbol;Acc:HGNC:7413]
ENSG00000137709	9	16	11	5	34	36	45	30	10	2.987	1.579	0.000505057	0.0210011	POU2F3	protein_coding	POU class 2 homeobox 3 [Source:HGNC Symbol;Acc:HGNC:19864]
ENSG00000184675	65	92	67	108	123	127	129	119	134	1.533	0.617	0.000503404	0.0210011	AMER1	protein_coding	APC membrane recruitment protein 1 [Source:HGNC Symbol;Acc:HGNC:26837]
ENSG00000243708	140	282	232	218	111	156	148	135	117	0.612	-0.709	0.000497748	0.0210011	PLA2G4B	protein_coding	phospholipase A2 group IVB [Source:HGNC Symbol;Acc:HGNC:9036]
ENSG00000172752	40	24	42	75	87	111	71	82	88	1.975	0.982	0.000510008	0.0210412	COL6A5	protein_coding	collagen type VI alpha 5 chain [Source:HGNC Symbol;Acc:HGNC:26674]
ENSG00000186854	80	69	67	45	140	156	124	106	70	1.821	0.865	0.000507616	0.0210412	TRABD2A	protein_coding	TraB domain containing 2A [Source:HGNC Symbol;Acc:HGNC:27013]
ENSG00000187531	558	685	577	698	374	389	518	434	526	0.712	-0.49	0.000511951	0.0210412	SIRT7	protein_coding	sirtuin 7 [Source:HGNC Symbol;Acc:HGNC:14935]
ENSG00000153107	81	104	93	102	168	134	164	139	110	1.507	0.592	0.000519797	0.0212719	ANAPC1	protein_coding	anaphase promoting complex subunit 1 [Source:HGNC Symbol;Acc:HGNC:19988]
ENSG00000148346	16	37	34	29	97	91	37	172	32	2.954	1.563	0.000527018	0.0213871	LCN2	protein_coding	lipocalin 2 [Source:HGNC Symbol;Acc:HGNC:6526]
ENSG00000273217	102	135	117	136	190	190	166	162	154	1.415	0.501	0.000526402	0.0213871	NA	protein_coding	NA
ENSG00000235663	104	58	61	76	33	52	40	38	45	0.561	-0.835	0.000529072	0.0213871	SAPCD1-AS1	RNA Gene	SAPCD1 antisense RNA 1 [Source:HGNC Symbol;Acc:HGNC:39824]
ENSG00000160703	186	143	179	142	104	110	114	127	119	0.703	-0.509	0.000533874	0.0215075	NLRX1	protein_coding	NLR family member X1 [Source:HGNC Symbol;Acc:HGNC:29890]
ENSG00000049130	332	285	312	280	435	367	397	511	363	1.37	0.454	0.000535966	0.0215098	KITLG	protein_coding	KIT ligand [Source:HGNC Symbol;Acc:HGNC:6343]
ENSG00000270024	120	129	141	162	194	174	193	187	189	1.365	0.449	0.000536706	0.0215098	C8orf44-SGK3	protein_coding	C8orf44-SGK3 readthrough [Source:HGNC Symbol;Acc:HGNC:48354]
ENSG00000133106	355	337	481	421	516	538	640	786	503	1.496	0.581	0.000538763	0.0215366	EPSTI1	protein_coding	epithelial stromal interaction 1 [Source:HGNC Symbol;Acc:HGNC:16465]
ENSG00000157470	21	20	13	13	40	34	29	30	35	1.997	0.997	0.000543664	0.0216767	FAM81A	protein_coding	family with sequence similarity 81 member A [Source:HGNC Symbol;Acc:HGNC:28379]
ENSG00000136271	816	896	792	1102	573	614	676	722	723	0.734	-0.445	0.000546602	0.021738	DDX56	protein_coding	DEAD-box helicase 56 [Source:HGNC Symbol;Acc:HGNC:18193]
ENSG00000149743	213	270	248	234	178	167	192	172	195	0.748	-0.42	0.000548078	0.0217409	TRPT1	protein_coding	tRNA phosphotransferase 1 [Source:HGNC Symbol;Acc:HGNC:20316]
ENSG00000091039	286	279	275	246	407	420	303	361	345	1.351	0.434	0.000551644	0.0218265	OSBPL8	protein_coding	oxysterol binding protein like 8 [Source:HGNC Symbol;Acc:HGNC:16396]
ENSG00000149218	899	653	533	564	429	447	433	448	509	0.684	-0.547	0.000564005	0.0222023	ENDOD1	protein_coding	endonuclease domain containing 1 [Source:HGNC Symbol;Acc:HGNC:29129]
ENSG00000126005	653	573	563	552	340	461	465	453	470	0.747	-0.42	0.000570753	0.0224111	MMP24OS	protein_coding	MMP24 Opposite Strand
ENSG00000172830	377	468	493	349	309	317	289	332	305	0.734	-0.446	0.000572985	0.0224139	SSH3	protein_coding	slingshot protein phosphatase 3 [Source:HGNC Symbol;Acc:HGNC:30581]
ENSG00000204839	86	160	213	132	74	82	105	79	63	0.544	-0.878	0.000573714	0.0224139	MROH6	protein_coding	maestro heat like repeat family member 6 [Source:HGNC Symbol;Acc:HGNC:27814]
ENSG00000104472	163	190	146	183	258	217	210	254	230	1.369	0.453	0.000579782	0.022594	CHRAC1	protein_coding	chromatin accessibility complex 1 [Source:HGNC Symbol;Acc:HGNC:13544]
ENSG00000114626	353	450	517	314	269	257	296	313	269	0.685	-0.545	0.000582212	0.0226319	ABTB1	protein_coding	ankyrin repeat and BTB domain containing 1 [Source:HGNC Symbol;Acc:HGNC:18275]
ENSG00000110583	447	571	577	629	342	395	383	423	472	0.725	-0.464	0.000588218	0.0226984	NAA40	protein_coding	N(alpha)-acetyltransferase 40, NatD catalytic subunit [Source:HGNC Symbol;Acc:HGNC:25845]
ENSG00000204397	180	131	121	142	200	192	207	233	189	1.425	0.511	0.000588315	0.0226984	CARD16	protein_coding	caspase recruitment domain family member 16 [Source:HGNC Symbol;Acc:HGNC:33701]
ENSG00000235162	174	115	125	146	100	112	72	55	63	0.577	-0.794	0.000587353	0.0226984	C12orf75	protein_coding	chromosome 12 open reading frame 75 [Source:HGNC Symbol;Acc:HGNC:35164]
ENSG00000172461	10	75	64	81	1	12	0	1	0	0.049	-4.349	0.000589937	0.0227045	FUT9	protein_coding	fucosyltransferase 9 [Source:HGNC Symbol;Acc:HGNC:4020]
ENSG00000136059	2481	1665	2176	2126	1215	1700	1193	1061	1744	0.655	-0.61	0.000594882	0.0228382	VILL	protein_coding	villin like [Source:HGNC Symbol;Acc:HGNC:30906]
ENSG00000152495	82	83	89	79	126	122	165	126	96	1.524	0.608	0.000598171	0.0228513	CAMK4	protein_coding	calcium/calmodulin dependent protein kinase IV [Source:HGNC Symbol;Acc:HGNC:1464]
ENSG00000143878	208	258	268	197	180	168	133	174	167	0.704	-0.507	0.000600545	0.0228856	RHOB	protein_coding	ras homolog family member B [Source:HGNC Symbol;Acc:HGNC:668]
ENSG00000138834	440	875	713	576	382	424	344	522	309	0.607	-0.719	0.000605372	0.0229008	MAPK8IP3	protein_coding	mitogen-activated protein kinase 8 interacting protein 3 [Source:HGNC Symbol;Acc:HGNC:6884]
ENSG00000235097	112	68	37	75	12	21	29	22	54	0.378	-1.403	0.000603289	0.0229008	LINC00330	RNA Gene	long intergenic non-protein coding RNA 330 [Source:HGNC Symbol;Acc:HGNC:42047]
ENSG00000100997	1105	857	1074	1248	675	717	753	642	961	0.701	-0.513	0.000609868	0.0229033	ABHD12	protein_coding	abhydrolase domain containing 12 [Source:HGNC Symbol;Acc:HGNC:15868]
ENSG00000148702	12	52	58	88	19	19	17	17	21	0.358	-1.48	0.000607386	0.0229033	HABP2	protein_coding	hyaluronan binding protein 2 [Source:HGNC Symbol;Acc:HGNC:4798]
ENSG00000196839	13557	9555	9787	10291	7575	6478	5031	8833	7981	0.665	-0.589	0.000609186	0.0229033	ADA	protein_coding	adenosine deaminase [Source:HGNC Symbol;Acc:HGNC:186]
ENSG00000166589	59	59	42	83	25	36	30	25	44	0.527	-0.924	0.000612519	0.0229473	CDH16	protein_coding	cadherin 16 [Source:HGNC Symbol;Acc:HGNC:1755]
ENSG00000130653	94	217	199	187	68	72	63	151	73	0.489	-1.031	0.000627448	0.0233375	PNPLA7	protein_coding	patatin like phospholipase domain containing 7 [Source:HGNC Symbol;Acc:HGNC:24768]
ENSG00000085514	106	121	104	207	47	61	75	76	98	0.533	-0.908	0.000631206	0.0234211	PILRA	protein_coding	paired immunoglobin like type 2 receptor alpha [Source:HGNC Symbol;Acc:HGNC:20396]
ENSG00000109610	65	152	122	77	47	51	31	71	16	0.414	-1.273	0.000635636	0.0234731	SOD3	protein_coding	superoxide dismutase 3 [Source:HGNC Symbol;Acc:HGNC:11181]
ENSG00000103245	289	314	314	202	185	188	175	235	176	0.682	-0.551	0.000639856	0.0234747	NARFL	protein_coding	nuclear prelamin A recognition factor like [Source:HGNC Symbol;Acc:HGNC:14179]
ENSG00000184381	238	357	292	315	202	216	252	202	190	0.706	-0.502	0.000639129	0.0234747	PLA2G6	protein_coding	phospholipase A2 group VI [Source:HGNC Symbol;Acc:HGNC:9039]
ENSG00000133740	59	59	42	68	74	113	101	85	85	1.624	0.699	0.000643835	0.0235516	E2F5	protein_coding	E2F transcription factor 5 [Source:HGNC Symbol;Acc:HGNC:3119]
ENSG00000158467	2178	2122	1582	2593	1311	1721	1509	1317	1578	0.702	-0.51	0.000654155	0.0238168	AHCYL2	protein_coding	adenosylhomocysteinase like 2 [Source:HGNC Symbol;Acc:HGNC:22204]
ENSG00000128050	493	557	490	372	808	683	673	556	647	1.408	0.493	0.000663767	0.0240702	PAICS	protein_coding	phosphoribosylaminoimidazole carboxylase and phosphoribosylaminoimidazolesuccinocarboxamide synthase [Source:HGNC Symbol;Acc:HGNC:8587]
ENSG00000164896	643	797	730	620	517	508	527	609	425	0.74	-0.434	0.000673452	0.0240702	FASTK	protein_coding	Fas activated serine/threonine kinase [Source:HGNC Symbol;Acc:HGNC:24676]
ENSG00000168970	195	374	317	299	169	214	211	197	166	0.645	-0.632	0.000675084	0.0240702	JMJD7-PLA2G4B	protein_coding	JMJD7-PLA2G4B readthrough [Source:HGNC Symbol;Acc:HGNC:34449]
ENSG00000173805	33	84	101	79	51	27	27	34	34	0.464	-1.108	0.000674038	0.0240702	HAP1	protein_coding	huntingtin associated protein 1 [Source:HGNC Symbol;Acc:HGNC:4812]
ENSG00000220785	57	113	73	86	45	51	50	49	47	0.59	-0.761	0.000672448	0.0240702	MTMR9LP	pseudogene	myotubularin related protein 9-like, pseudogene [Source:HGNC Symbol;Acc:HGNC:27920]
ENSG00000128059	36	50	47	39	82	91	56	65	67	1.666	0.737	0.00067834	0.0240756	PPAT	protein_coding	phosphoribosyl pyrophosphate amidotransferase [Source:HGNC Symbol;Acc:HGNC:9238]
ENSG00000164342	510	365	459	450	510	559	639	676	687	1.377	0.461	0.000682872	0.0241812	TLR3	protein_coding	toll like receptor 3 [Source:HGNC Symbol;Acc:HGNC:11849]
ENSG00000048740	255	247	270	321	451	448	398	369	291	1.434	0.52	0.000687754	0.0242985	CELF2	protein_coding	CUGBP Elav-like family member 2 [Source:HGNC Symbol;Acc:HGNC:2550]
ENSG00000176153	430	458	320	374	862	660	524	710	421	1.607	0.684	0.000696617	0.0245557	GPX2	protein_coding	glutathione peroxidase 2 [Source:HGNC Symbol;Acc:HGNC:4554]
ENSG00000207648	55	87	73	84	43	51	33	54	42	0.595	-0.749	0.000699894	0.0245596	NA	NA	NA
ENSG00000211973	58	95	58	121	114	267	113	255	140	2.146	1.102	0.000699127	0.0245596	IGHV1-69	protein_coding	immunoglobulin heavy variable 1-69 [Source:HGNC Symbol;Acc:HGNC:5558]
ENSG00000250786	229	147	213	152	388	328	256	202	488	1.795	0.844	0.000706847	0.0247045	SNHG18	RNA Gene	small nucleolar RNA host gene 18 [Source:HGNC Symbol;Acc:HGNC:49007]
ENSG00000125966	154	156	183	95	48	43	73	21	119	0.414	-1.274	0.000720738	0.0249523	MMP24	protein_coding	matrix metallopeptidase 24 [Source:HGNC Symbol;Acc:HGNC:7172]
ENSG00000118322	930	1013	1046	885	1573	1219	1137	2044	1274	1.496	0.581	0.000725898	0.0250193	ATP10B	protein_coding	ATPase phospholipid transporting 10B (putative) [Source:HGNC Symbol;Acc:HGNC:13543]
ENSG00000113108	104	186	176	172	89	91	105	122	100	0.633	-0.659	0.000729765	0.0250413	APBB3	protein_coding	amyloid beta precursor protein binding family B member 3 [Source:HGNC Symbol;Acc:HGNC:20708]
ENSG00000143013	262	346	302	238	355	441	373	421	384	1.371	0.455	0.000728178	0.0250413	LMO4	protein_coding	LIM domain only 4 [Source:HGNC Symbol;Acc:HGNC:6644]
ENSG00000175309	1031	879	985	1021	538	783	775	767	761	0.74	-0.434	0.000733653	0.0251191	PHYKPL	protein_coding	5-phosphohydroxy-L-lysine phospho-lyase [Source:HGNC Symbol;Acc:HGNC:28249]
ENSG00000110171	610	768	811	790	421	551	534	601	600	0.726	-0.461	0.000737169	0.0251839	TRIM3	protein_coding	tripartite motif containing 3 [Source:HGNC Symbol;Acc:HGNC:10064]
ENSG00000253497	16	6	3	13	8	50	18	103	32	4.484	2.165	0.00074083	0.0251884	IGKV1-13	protein_coding	immunoglobulin kappa variable 1-13 (gene/pseudogene) [Source:HGNC Symbol;Acc:HGNC:5731]
ENSG00000183196	54	38	41	98	31	17	31	30	22	0.458	-1.128	0.000742172	0.0251884	CHST6	protein_coding	carbohydrate sulfotransferase 6 [Source:HGNC Symbol;Acc:HGNC:6938]
ENSG00000187664	801	941	929	1141	434	513	792	694	680	0.653	-0.614	0.000740079	0.0251884	HAPLN4	protein_coding	hyaluronan and proteoglycan link protein 4 [Source:HGNC Symbol;Acc:HGNC:31357]
ENSG00000006025	757	1474	1219	1198	632	809	797	484	845	0.614	-0.704	0.000749517	0.0253821	OSBPL7	protein_coding	oxysterol binding protein like 7 [Source:HGNC Symbol;Acc:HGNC:16387]
ENSG00000139515	1204	1095	1245	1253	873	755	751	765	1153	0.717	-0.48	0.000754377	0.0254417	PDX1	protein_coding	pancreatic and duodenal homeobox 1 [Source:HGNC Symbol;Acc:HGNC:6107]
ENSG00000250506	182	244	205	275	137	131	147	187	167	0.679	-0.558	0.000754913	0.0254417	CDK3	protein_coding	cyclin dependent kinase 3 [Source:HGNC Symbol;Acc:HGNC:1772]
ENSG00000257315	192	243	201	253	300	278	276	327	305	1.338	0.42	0.000756199	0.0254417	ZBED6	protein_coding	zinc finger BED-type containing 6 [Source:HGNC Symbol;Acc:HGNC:33273]
ENSG00000258366	163	216	212	153	125	131	122	154	115	0.69	-0.534	0.000761593	0.0255678	RTEL1	protein_coding	regulator of telomere elongation helicase 1 [Source:HGNC Symbol;Acc:HGNC:15888]
ENSG00000090238	552	585	634	457	348	295	456	455	380	0.693	-0.529	0.000772546	0.0256648	YPEL3	protein_coding	yippee like 3 [Source:HGNC Symbol;Acc:HGNC:18327]
ENSG00000141012	218	314	274	245	199	204	194	175	190	0.731	-0.453	0.000770286	0.0256648	GALNS	protein_coding	galactosamine (N-acetyl)-6-sulfatase [Source:HGNC Symbol;Acc:HGNC:4122]
ENSG00000159674	304	259	307	207	188	164	179	228	185	0.698	-0.519	0.000772756	0.0256648	SPON2	protein_coding	spondin 2 [Source:HGNC Symbol;Acc:HGNC:11253]
ENSG00000167670	100	88	90	70	124	125	131	114	123	1.416	0.502	0.000770607	0.0256648	CHAF1A	protein_coding	chromatin assembly factor 1 subunit A [Source:HGNC Symbol;Acc:HGNC:1910]
ENSG00000188488	12	77	11	102	5	8	10	0	6	0.114	-3.127	0.000777062	0.0256977	SERPINA5	protein_coding	serpin family A member 5 [Source:HGNC Symbol;Acc:HGNC:8723]
ENSG00000151023	20	8	19	10	20	25	43	96	34	3.087	1.626	0.000790575	0.0260336	ENKUR	protein_coding	enkurin, TRPC channel interacting protein [Source:HGNC Symbol;Acc:HGNC:28388]
ENSG00000164323	127	166	171	127	240	249	191	202	187	1.443	0.529	0.000789063	0.0260336	CFAP97	protein_coding	cilia and flagella associated protein 97 [Source:HGNC Symbol;Acc:HGNC:29276]
ENSG00000153446	22	259	114	155	30	53	12	17	10	0.18	-2.476	0.000794237	0.0260988	C16orf89	protein_coding	chromosome 16 open reading frame 89 [Source:HGNC Symbol;Acc:HGNC:28687]
ENSG00000117318	641	448	589	467	407	322	355	421	414	0.715	-0.484	0.0008001	0.0262358	ID3	protein_coding	inhibitor of DNA binding 3, HLH protein [Source:HGNC Symbol;Acc:HGNC:5362]
ENSG00000139292	29	58	62	63	170	96	99	79	78	1.974	0.981	0.000824395	0.0268058	LGR5	protein_coding	leucine rich repeat containing G protein-coupled receptor 5 [Source:HGNC Symbol;Acc:HGNC:4504]
ENSG00000164270	68	57	44	57	82	91	86	165	84	1.792	0.842	0.00082373	0.0268058	HTR4	protein_coding	5-hydroxytryptamine receptor 4 [Source:HGNC Symbol;Acc:HGNC:5299]
ENSG00000186166	132	169	148	215	90	114	117	106	123	0.664	-0.59	0.000828534	0.026884	CCDC84	protein_coding	coiled-coil domain containing 84 [Source:HGNC Symbol;Acc:HGNC:30460]
ENSG00000121900	1568	977	902	1075	749	786	746	789	846	0.693	-0.53	0.000834401	0.0270179	TMEM54	protein_coding	transmembrane protein 54 [Source:HGNC Symbol;Acc:HGNC:24143]
ENSG00000211630	40	62	11	59	132	191	71	64	116	2.663	1.413	0.000852843	0.027404	NA	NA	NA
ENSG00000111224	75	83	88	90	122	120	118	105	123	1.402	0.488	0.000851619	0.027404	PARP11	protein_coding	poly(ADP-ribose) polymerase family member 11 [Source:HGNC Symbol;Acc:HGNC:1186]
ENSG00000240053	97	154	109	155	78	69	97	84	82	0.639	-0.646	0.000850523	0.027404	LY6G5B	protein_coding	lymphocyte antigen 6 family member G5B [Source:HGNC Symbol;Acc:HGNC:13931]
ENSG00000141384	41	44	28	34	70	63	52	58	58	1.648	0.721	0.000862775	0.027591	TAF4B	protein_coding	TATA-box binding protein associated factor 4b [Source:HGNC Symbol;Acc:HGNC:11538]
ENSG00000008710	307	454	343	340	283	231	174	293	187	0.646	-0.629	0.000873796	0.0277149	PKD1	protein_coding	polycystin 1, transient receptor potential channel interacting [Source:HGNC Symbol;Acc:HGNC:9008]
ENSG00000139354	40	53	42	56	106	60	78	76	73	1.654	0.726	0.000873362	0.0277149	GAS2L3	protein_coding	growth arrest specific 2 like 3 [Source:HGNC Symbol;Acc:HGNC:27475]
ENSG00000186866	288	386	402	369	262	258	258	310	252	0.741	-0.433	0.0008718	0.0277149	POFUT2	protein_coding	protein O-fucosyltransferase 2 [Source:HGNC Symbol;Acc:HGNC:14683]
ENSG00000166436	194	238	238	236	125	151	139	209	158	0.688	-0.539	0.000878514	0.027751	TRIM66	protein_coding	tripartite motif containing 66 [Source:HGNC Symbol;Acc:HGNC:29005]
ENSG00000267541	687	210	597	264	182	167	243	203	270	0.484	-1.046	0.000895155	0.028105	MTCO2P2	pseudogene	mitochondrially encoded cytochrome c oxidase II pseudogene 2 [Source:HGNC Symbol;Acc:HGNC:25354]
ENSG00000189057	49	73	85	39	160	117	127	85	85	1.858	0.893	0.000904154	0.028273	FAM111B	protein_coding	family with sequence similarity 111 member B [Source:HGNC Symbol;Acc:HGNC:24200]
ENSG00000093072	361	412	354	510	487	696	686	470	696	1.486	0.571	0.000914039	0.0285246	ADA2	protein_coding	adenosine deaminase 2 [Source:HGNC Symbol;Acc:HGNC:1839]
ENSG00000127419	187	284	270	189	160	150	151	186	147	0.68	-0.557	0.000919314	0.0285338	TMEM175	protein_coding	transmembrane protein 175 [Source:HGNC Symbol;Acc:HGNC:28709]
ENSG00000144354	346	461	408	275	643	585	531	489	467	1.456	0.542	0.000921685	0.0285338	CDCA7	protein_coding	cell division cycle associated 7 [Source:HGNC Symbol;Acc:HGNC:14628]
ENSG00000187837	872	322	390	1081	289	378	395	224	315	0.481	-1.056	0.000921691	0.0285338	HIST1H1C	protein_coding	histone cluster 1 H1 family member c [Source:HGNC Symbol;Acc:HGNC:4716]
ENSG00000164077	558	514	522	434	397	373	300	310	445	0.72	-0.473	0.000927612	0.0286036	MON1A	protein_coding	MON1 homolog A, secretory trafficking associated [Source:HGNC Symbol;Acc:HGNC:28207]
ENSG00000176182	81	89	100	69	65	42	53	58	53	0.637	-0.65	0.000929323	0.0286036	MYPOP	protein_coding	Myb related transcription factor, partner of profilin [Source:HGNC Symbol;Acc:HGNC:20178]
ENSG00000182938	2747	1945	2432	2141	1312	1550	1553	1815	2009	0.711	-0.491	0.00092948	0.0286036	OTOP3	protein_coding	otopetrin 3 [Source:HGNC Symbol;Acc:HGNC:19658]
ENSG00000115257	37	32	82	31	21	23	18	25	11	0.427	-1.229	0.000931364	0.0286049	PCSK4	protein_coding	proprotein convertase subtilisin/kexin type 4 [Source:HGNC Symbol;Acc:HGNC:8746]
ENSG00000174951	16	66	25	30	13	21	5	4	8	0.298	-1.749	0.000934781	0.0286531	FUT1	protein_coding	fucosyltransferase 1 (H blood group) [Source:HGNC Symbol;Acc:HGNC:4012]
ENSG00000132017	179	220	210	167	147	138	137	156	139	0.736	-0.441	0.000936735	0.0286563	DCAF15	protein_coding	DDB1 and CUL4 associated factor 15 [Source:HGNC Symbol;Acc:HGNC:25095]
ENSG00000196700	307	360	350	278	208	234	237	224	288	0.734	-0.446	0.000945782	0.0288194	ZNF512B	protein_coding	zinc finger protein 512B [Source:HGNC Symbol;Acc:HGNC:29212]
ENSG00000162909	1512	1245	1254	1752	1298	1035	863	956	922	0.705	-0.504	0.000950205	0.0288409	CAPN2	protein_coding	calpain 2 [Source:HGNC Symbol;Acc:HGNC:1479]
ENSG00000106541	4765	6688	5135	5891	4351	4813	3060	3598	2587	0.655	-0.61	0.000955779	0.0288969	AGR2	protein_coding	anterior gradient 2, protein disulphide isomerase family member [Source:HGNC Symbol;Acc:HGNC:328]
ENSG00000240583	615	870	809	528	1183	931	1199	911	951	1.465	0.551	0.0009541	0.0288969	AQP1	protein_coding	aquaporin 1 (Colton blood group) [Source:HGNC Symbol;Acc:HGNC:633]
ENSG00000100644	398	521	505	513	727	707	543	701	589	1.35	0.433	0.000964613	0.0289945	HIF1A	protein_coding	hypoxia inducible factor 1 alpha subunit [Source:HGNC Symbol;Acc:HGNC:4910]
ENSG00000145882	115	130	111	140	76	82	98	82	94	0.701	-0.513	0.000961485	0.0289945	PCYOX1L	protein_coding	prenylcysteine oxidase 1 like [Source:HGNC Symbol;Acc:HGNC:28477]
ENSG00000186198	737	472	468	590	263	375	319	316	502	0.627	-0.673	0.000963976	0.0289945	SLC51B	protein_coding	solute carrier family 51 beta subunit [Source:HGNC Symbol;Acc:HGNC:29956]
ENSG00000215375	160	300	257	219	117	155	152	162	169	0.644	-0.636	0.000983676	0.0295103	MYL5	protein_coding	myosin light chain 5 [Source:HGNC Symbol;Acc:HGNC:7586]
ENSG00000070031	233	151	128	63	65	59	49	108	51	0.461	-1.117	0.000987268	0.0295609	SCT	protein_coding	secretin [Source:HGNC Symbol;Acc:HGNC:10607]
ENSG00000163840	764	709	737	952	1052	1033	1037	1336	921	1.362	0.445	0.00100153	0.0299301	DTX3L	protein_coding	deltex E3 ubiquitin ligase 3L [Source:HGNC Symbol;Acc:HGNC:30323]
ENSG00000110628	1560	1270	1291	1006	413	866	755	1079	651	0.587	-0.769	0.00100403	0.0299473	SLC22A18	protein_coding	solute carrier family 22 member 18 [Source:HGNC Symbol;Acc:HGNC:10964]
ENSG00000182327	223	166	207	90	87	89	55	139	64	0.504	-0.988	0.00100604	0.0299496	GLTPD2	protein_coding	glycolipid transfer protein domain containing 2 [Source:HGNC Symbol;Acc:HGNC:33756]
ENSG00000196139	5048	3533	4388	3973	3307	2619	3762	2376	2733	0.699	-0.517	0.00104361	0.0308864	AKR1C3	protein_coding	aldo-keto reductase family 1 member C3 [Source:HGNC Symbol;Acc:HGNC:386]
ENSG00000237070	83	71	82	43	135	159	70	123	143	1.805	0.852	0.00105715	0.031009	LOC105375166	RNA Gene	Uncharacterized LOC105375166
ENSG00000156381	542	627	652	409	377	311	374	491	328	0.673	-0.571	0.00106151	0.0310643	ANKRD9	protein_coding	ankyrin repeat domain 9 [Source:HGNC Symbol;Acc:HGNC:20096]
ENSG00000223705	118	194	180	158	80	82	127	82	127	0.614	-0.704	0.00106403	0.0310792	NSUN5P1	pseudogene	NOP2/Sun RNA methyltransferase family member 5 pseudogene 1 [Source:HGNC Symbol;Acc:HGNC:19146]
ENSG00000162066	345	393	428	222	145	208	217	273	225	0.613	-0.705	0.00106629	0.0310868	AMDHD2	protein_coding	amidohydrolase domain containing 2 [Source:HGNC Symbol;Acc:HGNC:24262]
ENSG00000119125	8666	7159	9569	6674	5311	5150	5619	6443	6832	0.732	-0.45	0.00107032	0.0311456	GDA	protein_coding	guanine deaminase [Source:HGNC Symbol;Acc:HGNC:4212]
ENSG00000164116	66	95	92	71	146	151	117	102	109	1.539	0.622	0.00107652	0.0312673	GUCY1A3	protein_coding	guanylate cyclase 1 soluble subunit alpha [Source:HGNC Symbol;Acc:HGNC:4685]
ENSG00000146263	47	73	57	40	90	81	97	86	77	1.575	0.655	0.00107926	0.0312883	MMS22L	protein_coding	MMS22 like, DNA repair protein [Source:HGNC Symbol;Acc:HGNC:21475]
ENSG00000132646	486	555	532	376	747	699	725	586	589	1.372	0.456	0.00110257	0.031763	PCNA	protein_coding	proliferating cell nuclear antigen [Source:HGNC Symbol;Acc:HGNC:8729]
ENSG00000132906	202	233	216	251	155	166	171	133	195	0.73	-0.453	0.00110257	0.031763	CASP9	protein_coding	caspase 9 [Source:HGNC Symbol;Acc:HGNC:1511]
ENSG00000165244	36	73	56	30	105	95	85	66	91	1.803	0.85	0.00110382	0.031763	ZNF367	protein_coding	zinc finger protein 367 [Source:HGNC Symbol;Acc:HGNC:18320]
ENSG00000151303	92	102	137	205	72	84	88	78	68	0.584	-0.777	0.00110679	0.0317895	NA	RNA Gene	NA
ENSG00000088899	137	289	204	212	155	140	114	137	115	0.626	-0.675	0.00113273	0.0324145	LZTS3	protein_coding	leucine zipper tumor suppressor family member 3 [Source:HGNC Symbol;Acc:HGNC:30139]
ENSG00000177463	120	106	122	146	200	161	165	164	160	1.386	0.471	0.0011355	0.032434	NR2C2	protein_coding	nuclear receptor subfamily 2 group C member 2 [Source:HGNC Symbol;Acc:HGNC:7972]
ENSG00000128242	343	243	300	207	184	146	165	226	190	0.666	-0.587	0.00114172	0.0324783	GAL3ST1	protein_coding	galactose-3-O-sulfotransferase 1 [Source:HGNC Symbol;Acc:HGNC:24240]
ENSG00000116883	63	72	105	161	39	50	73	49	27	0.477	-1.067	0.00114334	0.0324783	NA	Uncategorized	NA
ENSG00000136891	80	91	67	103	136	132	150	111	106	1.5	0.585	0.00114699	0.0325224	TEX10	protein_coding	testis expressed 10 [Source:HGNC Symbol;Acc:HGNC:25988]
ENSG00000105538	42	90	66	48	29	48	24	20	30	0.488	-1.034	0.00115087	0.0325728	RASIP1	protein_coding	Ras interacting protein 1 [Source:HGNC Symbol;Acc:HGNC:24716]
ENSG00000099953	134	90	136	108	67	50	54	110	59	0.576	-0.795	0.00115388	0.0325988	MMP11	protein_coding	matrix metallopeptidase 11 [Source:HGNC Symbol;Acc:HGNC:7157]
ENSG00000124588	391	346	390	333	244	326	214	206	294	0.704	-0.507	0.00117811	0.0331155	NQO2	protein_coding	N-ribosyldihydronicotinamide:quinone reductase 2 [Source:HGNC Symbol;Acc:HGNC:7856]
ENSG00000124313	350	375	378	320	229	212	249	308	303	0.729	-0.456	0.00118763	0.0331299	IQSEC2	protein_coding	IQ motif and Sec7 domain 2 [Source:HGNC Symbol;Acc:HGNC:29059]
ENSG00000273142	51	63	69	63	29	30	43	46	41	0.606	-0.722	0.00118632	0.0331299	LOC644794	RNA Gene	Uncharacterized LOC644794
ENSG00000198554	33	51	38	25	84	64	63	62	50	1.746	0.804	0.00119108	0.0331663	WDHD1	protein_coding	WD repeat and HMG-box DNA binding protein 1 [Source:HGNC Symbol;Acc:HGNC:23170]
ENSG00000109103	181	189	195	150	115	141	147	132	108	0.717	-0.48	0.00119756	0.033287	UNC119	protein_coding	unc-119 lipid binding chaperone [Source:HGNC Symbol;Acc:HGNC:12565]
ENSG00000170312	108	152	136	65	215	206	206	167	156	1.641	0.715	0.00121123	0.0336068	CDK1	protein_coding	cyclin dependent kinase 1 [Source:HGNC Symbol;Acc:HGNC:1722]
ENSG00000184956	1582	21764	8762	11199	601	1336	2	353	6	0.042	-4.558	0.00121457	0.0336392	MUC6	protein_coding	mucin 6, oligomeric mucus/gel-forming [Source:HGNC Symbol;Acc:HGNC:7517]
ENSG00000210049	53	67	69	18	14	17	5	36	19	0.346	-1.529	0.00122672	0.0339152	MT-TF	RNA Gene	mitochondrially encoded tRNA phenylalanine [Source:HGNC Symbol;Acc:HGNC:7481]
ENSG00000167700	202	193	203	124	115	118	97	154	81	0.622	-0.684	0.0012369	0.0341359	MFSD3	protein_coding	major facilitator superfamily domain containing 3 [Source:HGNC Symbol;Acc:HGNC:25157]
ENSG00000171045	134	153	155	111	87	83	103	116	92	0.691	-0.534	0.00125647	0.0345632	TSNARE1	protein_coding	t-SNARE domain containing 1 [Source:HGNC Symbol;Acc:HGNC:26437]
ENSG00000177459	69	61	54	48	29	43	25	28	43	0.582	-0.78	0.00125781	0.0345632	ERICH5	protein_coding	glutamate rich 5 [Source:HGNC Symbol;Acc:HGNC:26823]
ENSG00000203709	107	164	162	233	99	105	112	106	104	0.634	-0.658	0.00126922	0.0347803	NA	NA	NA
ENSG00000173599	476	388	416	478	301	252	351	365	350	0.737	-0.441	0.00127332	0.0348309	PC	protein_coding	pyruvate carboxylase [Source:HGNC Symbol;Acc:HGNC:8636]
ENSG00000131142	2734	3270	3378	3130	4449	4177	5110	3523	3612	1.334	0.416	0.00128276	0.0350275	CCL25	protein_coding	C-C motif chemokine ligand 25 [Source:HGNC Symbol;Acc:HGNC:10624]
ENSG00000105866	40	49	51	30	91	88	55	68	63	1.698	0.764	0.00128615	0.0350582	SP4	protein_coding	Sp4 transcription factor [Source:HGNC Symbol;Acc:HGNC:11209]
ENSG00000163106	53	55	36	25	93	79	121	82	44	1.983	0.987	0.00129172	0.0351078	HPGDS	protein_coding	hematopoietic prostaglandin D synthase [Source:HGNC Symbol;Acc:HGNC:17890]
ENSG00000237037	36	67	73	90	23	32	25	54	31	0.49	-1.028	0.00129249	0.0351078	NDUFA6-AS1	RNA Gene	NDUFA6 antisense RNA 1 (head to head) [Source:HGNC Symbol;Acc:HGNC:45273]
ENSG00000077454	535	751	823	565	382	445	446	572	473	0.692	-0.531	0.00129985	0.0352459	LRCH4	protein_coding	leucine rich repeats and calponin homology domain containing 4 [Source:HGNC Symbol;Acc:HGNC:6691]
ENSG00000171163	212	348	324	347	172	175	213	202	260	0.663	-0.592	0.00130718	0.0353829	ZNF692	protein_coding	zinc finger protein 692 [Source:HGNC Symbol;Acc:HGNC:26049]
ENSG00000089199	920	827	801	613	410	559	599	633	589	0.705	-0.504	0.0013205	0.0355878	CHGB	protein_coding	chromogranin B [Source:HGNC Symbol;Acc:HGNC:1930]
ENSG00000100889	7329	7345	9713	8167	4664	6987	6413	5407	6292	0.731	-0.451	0.00132393	0.0355878	PCK2	protein_coding	phosphoenolpyruvate carboxykinase 2, mitochondrial [Source:HGNC Symbol;Acc:HGNC:8725]
ENSG00000130768	603	465	612	488	387	447	324	299	448	0.704	-0.506	0.00132368	0.0355878	SMPDL3B	protein_coding	sphingomyelin phosphodiesterase acid like 3B [Source:HGNC Symbol;Acc:HGNC:21416]
ENSG00000130827	331	509	297	511	228	232	285	198	339	0.623	-0.682	0.00133865	0.0359212	PLXNA3	protein_coding	plexin A3 [Source:HGNC Symbol;Acc:HGNC:9101]
ENSG00000173156	262	115	162	143	73	113	105	81	117	0.575	-0.799	0.00136995	0.036446	RHOD	protein_coding	ras homolog family member D [Source:HGNC Symbol;Acc:HGNC:670]
ENSG00000198805	3604	2210	2425	2661	1730	1987	1922	1606	2299	0.701	-0.513	0.00136623	0.036446	PNP	protein_coding	purine nucleoside phosphorylase [Source:HGNC Symbol;Acc:HGNC:7892]
ENSG00000179698	20	42	30	39	11	19	23	11	12	0.461	-1.117	0.00137989	0.0364603	WDR97	protein_coding	WD repeat domain 97 [Source:HGNC Symbol;Acc:HGNC:26959]
ENSG00000179979	120	213	154	152	92	81	101	127	113	0.641	-0.641	0.00137903	0.0364603	CRIPAK	protein_coding	cysteine rich PAK1 inhibitor [Source:HGNC Symbol;Acc:HGNC:26619]
ENSG00000146072	701	557	525	717	423	536	493	386	441	0.731	-0.453	0.001411	0.0371556	TNFRSF21	protein_coding	TNF receptor superfamily member 21 [Source:HGNC Symbol;Acc:HGNC:13469]
ENSG00000172613	194	294	271	333	200	188	175	162	215	0.69	-0.535	0.00141717	0.0372549	RAD9A	protein_coding	RAD9 checkpoint clamp component A [Source:HGNC Symbol;Acc:HGNC:9827]
ENSG00000185499	78	459	194	349	109	73	51	128	60	0.312	-1.681	0.00142446	0.037257	MUC1	protein_coding	mucin 1, cell surface associated [Source:HGNC Symbol;Acc:HGNC:7508]
ENSG00000100429	206	303	301	219	173	185	170	193	198	0.711	-0.491	0.00142699	0.0372603	HDAC10	protein_coding	histone deacetylase 10 [Source:HGNC Symbol;Acc:HGNC:18128]
ENSG00000164855	1279	1449	1648	1354	625	883	1113	1160	1076	0.678	-0.561	0.00143474	0.0373997	TMEM184A	protein_coding	transmembrane protein 184A [Source:HGNC Symbol;Acc:HGNC:28797]
ENSG00000124104	126	115	114	80	93	70	47	66	53	0.607	-0.72	0.00144254	0.03754	SNX21	protein_coding	sorting nexin family member 21 [Source:HGNC Symbol;Acc:HGNC:16154]
ENSG00000100968	104	166	118	133	102	94	79	80	80	0.669	-0.581	0.00144969	0.0376628	NFATC4	protein_coding	nuclear factor of activated T-cells 4 [Source:HGNC Symbol;Acc:HGNC:7778]
ENSG00000138376	35	44	57	19	70	75	77	60	69	1.78	0.832	0.00145433	0.03772	BARD1	protein_coding	BRCA1 associated RING domain 1 [Source:HGNC Symbol;Acc:HGNC:952]
ENSG00000178802	717	565	615	805	456	529	445	501	576	0.743	-0.428	0.00146911	0.03804	MPI	protein_coding	mannose phosphate isomerase [Source:HGNC Symbol;Acc:HGNC:7216]
ENSG00000229644	74	85	79	77	114	102	91	139	138	1.475	0.561	0.0014833	0.0382438	NAMPTP1	protein_coding	nicotinamide phosphoribosyltransferase pseudogene 1 [Source:HGNC Symbol;Acc:HGNC:17633]
ENSG00000197070	365	533	509	365	282	260	263	391	318	0.682	-0.552	0.00152194	0.0388883	ARRDC1	protein_coding	arrestin domain containing 1 [Source:HGNC Symbol;Acc:HGNC:28633]
ENSG00000171791	223	193	243	219	288	288	265	361	269	1.337	0.419	0.00152732	0.0389616	BCL2	protein_coding	BCL2, apoptosis regulator [Source:HGNC Symbol;Acc:HGNC:990]
ENSG00000240864	128	88	112	112	193	216	166	132	131	1.531	0.614	0.0015506	0.0393462	IGKV1-16	protein_coding	immunoglobulin kappa variable 1-16 [Source:HGNC Symbol;Acc:HGNC:5732]
ENSG00000197956	7659	4654	4474	5603	3464	4405	3123	2679	4471	0.648	-0.625	0.00155967	0.0394624	S100A6	protein_coding	S100 calcium binding protein A6 [Source:HGNC Symbol;Acc:HGNC:10496]
ENSG00000161036	99	96	124	125	86	77	77	71	74	0.699	-0.517	0.00156452	0.0395207	LRWD1	protein_coding	leucine rich repeats and WD repeat domain containing 1 [Source:HGNC Symbol;Acc:HGNC:21769]
ENSG00000101447	35	49	42	26	78	62	73	48	59	1.68	0.748	0.00158879	0.0400034	FAM83D	protein_coding	family with sequence similarity 83 member D [Source:HGNC Symbol;Acc:HGNC:16122]
ENSG00000132740	141	212	263	238	121	155	168	126	129	0.654	-0.613	0.0016063	0.0403788	IGHMBP2	protein_coding	immunoglobulin mu binding protein 2 [Source:HGNC Symbol;Acc:HGNC:5542]
ENSG00000133116	77	84	78	59	132	134	88	91	126	1.529	0.613	0.00161309	0.0404839	KL	protein_coding	klotho [Source:HGNC Symbol;Acc:HGNC:6344]
ENSG00000143630	109	172	133	175	94	103	111	85	104	0.676	-0.565	0.00161993	0.0405898	HCN3	protein_coding	hyperpolarization activated cyclic nucleotide gated potassium channel 3 [Source:HGNC Symbol;Acc:HGNC:19183]
ENSG00000264112	95	148	128	144	99	64	83	85	94	0.661	-0.597	0.00164366	0.0410518	NA	RNA Gene	NA
ENSG00000103174	204	212	213	143	123	167	124	132	131	0.699	-0.516	0.00168195	0.0418062	NAGPA	protein_coding	N-acetylglucosamine-1-phosphodiester alpha-N-acetylglucosaminidase [Source:HGNC Symbol;Acc:HGNC:17378]
ENSG00000187961	54	79	75	64	37	53	32	52	32	0.599	-0.74	0.00169498	0.0420627	KLHL17	protein_coding	kelch like family member 17 [Source:HGNC Symbol;Acc:HGNC:24023]
ENSG00000166833	223	214	149	208	401	202	400	288	288	1.591	0.67	0.00170175	0.0421632	NAV2	protein_coding	neuron navigator 2 [Source:HGNC Symbol;Acc:HGNC:15997]
ENSG00000248771	495	346	399	329	625	538	608	426	561	1.407	0.493	0.00170852	0.0422634	SMIM31	protein_coding	Small Integral Membrane Protein 31
ENSG00000256586	225	283	225	259	164	217	162	203	155	0.725	-0.464	0.00171262	0.0422975	NA	NA	NA
ENSG00000115350	122	119	138	140	87	104	103	87	91	0.73	-0.454	0.00173036	0.0425359	POLE4	protein_coding	DNA polymerase epsilon 4, accessory subunit [Source:HGNC Symbol;Acc:HGNC:18755]
ENSG00000160181	1123	10029	4525	6096	352	860	1	63	7	0.047	-4.407	0.00172558	0.0425359	TFF2	protein_coding	trefoil factor 2 [Source:HGNC Symbol;Acc:HGNC:11756]
ENSG00000188878	113	102	127	82	63	82	72	66	77	0.678	-0.562	0.00173292	0.0425359	FBF1	protein_coding	Fas binding factor 1 [Source:HGNC Symbol;Acc:HGNC:24674]
ENSG00000101199	579	822	748	638	514	525	478	617	481	0.749	-0.416	0.00173805	0.0425863	ARFGAP1	protein_coding	ADP ribosylation factor GTPase activating protein 1 [Source:HGNC Symbol;Acc:HGNC:15852]
ENSG00000146670	45	68	77	40	98	97	110	84	80	1.611	0.688	0.00176612	0.0431378	CDCA5	protein_coding	cell division cycle associated 5 [Source:HGNC Symbol;Acc:HGNC:14626]
ENSG00000223764	38	72	42	32	21	24	26	28	25	0.532	-0.911	0.00178874	0.0434849	LOC100130417	RNA Gene	Uncharacterized LOC100130417
ENSG00000241772	29	25	31	20	31	49	54	46	50	1.741	0.8	0.00181154	0.0439016	NA	NA	NA
ENSG00000123415	204	177	214	197	170	156	151	129	131	0.747	-0.42	0.00181999	0.0440232	SMUG1	protein_coding	single-strand-selective monofunctional uracil-DNA glycosylase 1 [Source:HGNC Symbol;Acc:HGNC:17148]
ENSG00000196689	328	358	358	326	204	213	298	274	279	0.739	-0.436	0.00182224	0.0440232	TRPV1	protein_coding	transient receptor potential cation channel subfamily V member 1 [Source:HGNC Symbol;Acc:HGNC:12716]
ENSG00000187838	355	296	341	255	218	258	199	258	221	0.739	-0.437	0.00183624	0.0442238	PLSCR3	protein_coding	phospholipid scramblase 3 [Source:HGNC Symbol;Acc:HGNC:16495]
ENSG00000149554	89	96	90	50	150	123	113	113	127	1.53	0.613	0.00184063	0.0442606	CHEK1	protein_coding	checkpoint kinase 1 [Source:HGNC Symbol;Acc:HGNC:1925]
ENSG00000174080	122	132	135	156	116	89	92	103	88	0.72	-0.474	0.00184762	0.0442915	CTSF	protein_coding	cathepsin F [Source:HGNC Symbol;Acc:HGNC:2531]
ENSG00000262583	94	60	84	107	56	37	61	43	61	0.604	-0.728	0.00184613	0.0442915	LOC100420067	pseudogene	Transmembrane Protein 231 Pseudogene
ENSG00000131153	51	78	42	26	121	82	89	97	68	1.844	0.883	0.00185783	0.0444101	GINS2	protein_coding	GINS complex subunit 2 [Source:HGNC Symbol;Acc:HGNC:24575]
ENSG00000100665	1	63	32	57	3	7	0	1	0	0.057	-4.122	0.00186426	0.0444841	SERPINA4	protein_coding	serpin family A member 4 [Source:HGNC Symbol;Acc:HGNC:8948]
ENSG00000115648	205	500	231	382	221	159	248	137	134	0.546	-0.874	0.00187788	0.0446044	MLPH	protein_coding	melanophilin [Source:HGNC Symbol;Acc:HGNC:29643]
ENSG00000164124	573	472	613	443	565	604	969	885	943	1.509	0.593	0.00187793	0.0446044	TMEM144	protein_coding	transmembrane protein 144 [Source:HGNC Symbol;Acc:HGNC:25633]
ENSG00000165862	134	219	359	175	595	140	1095	1026	1000	3.476	1.798	0.00188873	0.0446594	NA	NA	NA
ENSG00000007541	217	241	220	138	127	143	114	175	100	0.642	-0.639	0.00190126	0.0446594	PIGQ	protein_coding	phosphatidylinositol glycan anchor biosynthesis class Q [Source:HGNC Symbol;Acc:HGNC:14135]
ENSG00000011243	316	562	532	501	273	352	373	314	330	0.687	-0.542	0.00190701	0.0446594	AKAP8L	protein_coding	A-kinase anchoring protein 8 like [Source:HGNC Symbol;Acc:HGNC:29857]
ENSG00000033867	5335	4973	5427	5511	2920	2587	2552	3075	5594	0.63	-0.667	0.00191019	0.0446594	SLC4A7	protein_coding	solute carrier family 4 member 7 [Source:HGNC Symbol;Acc:HGNC:11033]
ENSG00000072864	87	106	100	103	155	114	154	148	123	1.401	0.487	0.00189137	0.0446594	NDE1	protein_coding	nudE neurodevelopment protein 1 [Source:HGNC Symbol;Acc:HGNC:17619]
ENSG00000111325	227	265	319	238	182	189	188	222	200	0.744	-0.426	0.00188853	0.0446594	OGFOD2	protein_coding	2-oxoglutarate and iron dependent oxygenase domain containing 2 [Source:HGNC Symbol;Acc:HGNC:25823]
ENSG00000143257	126	79	116	106	38	46	105	34	48	0.511	-0.969	0.00191768	0.0446594	NR1I3	protein_coding	nuclear receptor subfamily 1 group I member 3 [Source:HGNC Symbol;Acc:HGNC:7969]
ENSG00000178028	306	478	425	416	277	337	314	272	289	0.733	-0.449	0.00191602	0.0446594	DMAP1	protein_coding	DNA methyltransferase 1 associated protein 1 [Source:HGNC Symbol;Acc:HGNC:18291]
ENSG00000196305	412	519	496	538	788	713	656	560	570	1.34	0.422	0.00191582	0.0446594	IARS	protein_coding	isoleucyl-tRNA synthetase [Source:HGNC Symbol;Acc:HGNC:5330]
ENSG00000207652	65	47	61	63	34	39	34	23	47	0.605	-0.726	0.00189953	0.0446594	MIR621	RNA Gene	microRNA 621 [Source:HGNC Symbol;Acc:HGNC:32877]
ENSG00000203993	95	108	68	90	60	60	67	59	55	0.667	-0.584	0.00193008	0.0448808	ARRDC1-AS1	RNA Gene	ARRDC1 antisense RNA 1 [Source:HGNC Symbol;Acc:HGNC:23395]
ENSG00000085644	238	216	241	165	144	139	140	197	139	0.703	-0.509	0.00194401	0.0451372	ZNF213	protein_coding	zinc finger protein 213 [Source:HGNC Symbol;Acc:HGNC:13005]
ENSG00000100445	193	294	245	256	212	170	160	169	179	0.721	-0.473	0.00195949	0.0453607	SDR39U1	protein_coding	short chain dehydrogenase/reductase family 39U member 1 [Source:HGNC Symbol;Acc:HGNC:20275]
ENSG00000131931	71	70	78	87	96	104	105	118	108	1.394	0.48	0.00197867	0.0457365	THAP1	protein_coding	THAP domain containing 1 [Source:HGNC Symbol;Acc:HGNC:20856]
ENSG00000145220	49	58	60	56	98	112	84	68	70	1.55	0.632	0.00200545	0.0462177	LYAR	protein_coding	Ly1 antibody reactive [Source:HGNC Symbol;Acc:HGNC:26021]
ENSG00000162910	257	221	234	216	160	140	159	224	161	0.724	-0.466	0.00201498	0.0462997	MRPL55	protein_coding	mitochondrial ribosomal protein L55 [Source:HGNC Symbol;Acc:HGNC:16686]
ENSG00000140323	162	96	127	92	64	38	99	62	72	0.561	-0.834	0.00202585	0.0464655	DISP2	protein_coding	dispatched RND transporter family member 2 [Source:HGNC Symbol;Acc:HGNC:19712]
ENSG00000262481	354	294	341	251	217	254	198	258	220	0.738	-0.438	0.00202818	0.0464655	TMEM256-PLSCR3	protein_coding	TMEM256-PLSCR3 readthrough (NMD candidate) [Source:HGNC Symbol;Acc:HGNC:49186]
ENSG00000189120	71	92	78	51	51	39	46	48	49	0.632	-0.662	0.0020376	0.0466123	SP6	protein_coding	Sp6 transcription factor [Source:HGNC Symbol;Acc:HGNC:14530]
ENSG00000073169	267	269	296	177	195	181	151	199	147	0.691	-0.534	0.00206672	0.0467721	SELENOO	protein_coding	selenoprotein O [Source:HGNC Symbol;Acc:HGNC:30395]
ENSG00000107249	38	69	50	54	32	38	17	34	22	0.544	-0.877	0.00205367	0.0467721	GLIS3	protein_coding	GLIS family zinc finger 3 [Source:HGNC Symbol;Acc:HGNC:28510]
ENSG00000132016	63	98	83	90	38	62	54	55	58	0.638	-0.648	0.0020479	0.0467721	C19orf57	protein_coding	chromosome 19 open reading frame 57 [Source:HGNC Symbol;Acc:HGNC:28153]
ENSG00000136542	75	83	87	80	117	137	110	95	112	1.407	0.493	0.00207393	0.0467721	GALNT5	protein_coding	polypeptide N-acetylgalactosaminyltransferase 5 [Source:HGNC Symbol;Acc:HGNC:4127]
ENSG00000164403	110	234	184	186	88	109	104	148	104	0.618	-0.693	0.00206914	0.0467721	SHROOM1	protein_coding	shroom family member 1 [Source:HGNC Symbol;Acc:HGNC:24084]
ENSG00000180902	253	373	413	209	184	176	200	247	201	0.643	-0.636	0.00205166	0.0467721	D2HGDH	protein_coding	D-2-hydroxyglutarate dehydrogenase [Source:HGNC Symbol;Acc:HGNC:28358]
ENSG00000198826	92	125	127	62	177	164	178	158	126	1.571	0.652	0.0020629	0.0467721	ARHGAP11A	protein_coding	Rho GTPase activating protein 11A [Source:HGNC Symbol;Acc:HGNC:15783]
ENSG00000128311	2939	1753	2127	1693	1562	1485	1159	1709	1365	0.684	-0.548	0.00208257	0.0468126	TST	protein_coding	thiosulfate sulfurtransferase [Source:HGNC Symbol;Acc:HGNC:12388]
ENSG00000253729	410	767	657	658	1119	859	922	919	753	1.467	0.553	0.00209618	0.0469823	PRKDC	protein_coding	protein kinase, DNA-activated, catalytic polypeptide [Source:HGNC Symbol;Acc:HGNC:9413]
ENSG00000131037	156	131	92	101	88	96	55	65	45	0.582	-0.78	0.00210279	0.0470625	EPS8L1	protein_coding	EPS8 like 1 [Source:HGNC Symbol;Acc:HGNC:21295]
ENSG00000168394	930	1131	1039	1229	1169	1695	1941	1382	1373	1.398	0.483	0.0021351	0.0476481	TAP1	protein_coding	transporter 1, ATP binding cassette subfamily B member [Source:HGNC Symbol;Acc:HGNC:43]
ENSG00000136021	833	826	724	640	851	937	1235	1099	942	1.339	0.421	0.00214629	0.0478289	SCYL2	protein_coding	SCY1 like pseudokinase 2 [Source:HGNC Symbol;Acc:HGNC:19286]
ENSG00000096093	193	225	248	270	152	177	188	172	186	0.748	-0.419	0.00215833	0.0479805	EFHC1	protein_coding	EF-hand domain containing 1 [Source:HGNC Symbol;Acc:HGNC:16406]
ENSG00000144063	744	517	580	627	441	411	431	477	548	0.749	-0.417	0.00219658	0.0484469	MALL	protein_coding	mal, T-cell differentiation protein like [Source:HGNC Symbol;Acc:HGNC:6818]
ENSG00000161513	78	68	93	55	42	40	50	59	42	0.628	-0.672	0.00219647	0.0484469	FDXR	protein_coding	ferredoxin reductase [Source:HGNC Symbol;Acc:HGNC:3642]
ENSG00000152818	324	458	377	333	560	522	473	538	419	1.344	0.427	0.00220589	0.0484609	UTRN	protein_coding	utrophin [Source:HGNC Symbol;Acc:HGNC:12635]
ENSG00000242590	61	65	84	33	34	37	32	37	36	0.571	-0.809	0.00220988	0.0484797	NA	RNA Gene	NA
ENSG00000228252	36	42	50	68	29	20	31	23	33	0.563	-0.828	0.00221791	0.0485873	COL6A4P2	pseudogene	collagen type VI alpha 4 pseudogene 2 [Source:HGNC Symbol;Acc:HGNC:38501]
ENSG00000006747	577	623	920	651	866	797	1038	1211	1064	1.435	0.521	0.00223188	0.0488244	SCIN	protein_coding	scinderin [Source:HGNC Symbol;Acc:HGNC:21695]
ENSG00000179409	97	141	137	132	191	198	151	170	169	1.387	0.472	0.002246	0.0489663	GEMIN4	protein_coding	gem nuclear organelle associated protein 4 [Source:HGNC Symbol;Acc:HGNC:15717]
ENSG00000203727	45	103	66	75	131	160	87	124	111	1.693	0.76	0.00226146	0.0489878	SAMD5	protein_coding	sterile alpha motif domain containing 5 [Source:HGNC Symbol;Acc:HGNC:21180]
ENSG00000174469	11	24	17	30	36	42	41	44	29	1.89	0.918	0.00227035	0.0490701	CNTNAP2	protein_coding	contactin associated protein-like 2 [Source:HGNC Symbol;Acc:HGNC:13830]
ENSG00000178814	262	351	326	197	199	211	127	218	168	0.647	-0.627	0.00229967	0.0495387	OPLAH	protein_coding	5-oxoprolinase (ATP-hydrolysing) [Source:HGNC Symbol;Acc:HGNC:8149]
