# Supplementary material for: Transcriptomic profiles reveal differences in zinc metabolism, inflammation, and tight junction proteins in duodenum from cholesterol gallstone subjects
Source: Sci Rep. 2020 May 4;10:7448. doi: 10.1038/s41598-020-64137-7 (PMC7198580; doi:10.1038/s41598-020-64137-7)
Supplement: Supplementary file 3 — Supplementary Table S2. [file 41598_2020_64137_MOESM3_ESM.xlsx]

## Sheet: Table S2
GOTerm	Term PValue	% Associated Genes	Associated Genes Found
cellular response to zinc ion	2.1091e-07	36.8421	MT1E, MT1F, MT1G, MT1H, MT1M, MT1X, MT2A
DNA replication	8.6289e-06	6.9697	ACHE, BARD1, CDK1, CHAF1A, CHEK1, DTL, E2F8, EME2, GINS2, ID3, IGHMBP2, KITLG, LRIG3, LRWD1, MCM4, MMS22L, PCNA, POLE4, RAD9A, RTEL1, RTEL1-TNFRSF6B, SLC25A15, ZBTB38
nucleobase metabolic process	0.000108967	15.5556	ADA, GDA, GMPR, MTHFD1, PAICS, PPAT, UCKL1
organophosphate metabolic process	0.000121146	4.19255	ABHD12, ACHE, ADA, ALDH5A1, AQP1, CDK1, CHKB, DGKQ, FDXR, FGFR3, G6PC, GDA, GIPR, GMPR, GPCPD1, GUCA2A, GUCY1A3, HIF1A, HOOK2, INPP5E, INPP5J, KITLG, KL, LIPG, LPGAT1, LPIN3, MPI, MTHFD1, MUC1, NT5C, NT5E, OSBPL8, PAICS, PCK2, PDZD3, PIGQ, PIK3CG, PLA2G2A, PLA2G4B, PLA2G6, PNP, PPAT, PRDX5, SCT, SFI1, SMPDL3B, SMUG1, SPHK2, SYCP2, TP53I3, UCKL1, UNG, VPS9D1, ZFYVE21
organonitrogen compound catabolic process	0.000123707	5.85366	ABHD12, ACE2, ADA, ADA2, ALDH5A1, EGFL7, FMOD, GALNS, GDA, GPT, HGD, MTHFS, NT5C, NT5E, PCYOX1L, PHYKPL, PNP, PPAT, SLC38A1, SMPDL3B, SMUG1, TST, UNG, VSIG2
glycosyl compound metabolic process	0.000213226	7.97546	ADA, ADA2, AHCYL2, AKR1C2, AKR1C3, KL, MTAP, MUC1, NT5C, NT5E, PNP, PPAT, UCKL1
response to cadmium ion	0.000215513	12.1212	AKR1C3, CDK1, MT1E, MT1F, MT1G, MT1H, MT1X, PCNA
phospholipid metabolic process	0.000249505	5.38302	ABHD12, ACHE, ALDH5A1, CHKB, DGKQ, FGFR3, GPCPD1, INPP5E, INPP5J, KITLG, KL, LIPG, LPGAT1, LPIN3, MUC1, OSBPL8, PIGQ, PIK3CG, PLA2G2A, PLA2G4B, PLA2G6, PRDX5, SFI1, SMPDL3B, SPHK2, ZFYVE21
programmed cell death involved in cell development	0.000303982	28.5714	BCL2, CASP5, KITLG, PRKDC
phospholipid catabolic process	0.000362102	15.3846	ABHD12, GPCPD1, LIPG, PLA2G4B, PRDX5, SMPDL3B
cellular response to retinoic acid	0.000476218	10.8108	AQP1, MUC1, MYB, SNRNP70, TNC, WNT11, WNT9B, YES1
response to metal ion	0.000650457	5.68182	AKR1C3, AQP1, BCL2, CASP8, CASP9, CCND1, CDK1, D2HGDH, GIPR, MT1E, MT1F, MT1G, MT1H, MT1M, MT1X, MT2A, NFATC4, PCNA, PDX1, SOD3
antimicrobial humoral response	0.000668883	9.27835	BPIFB1, DEFA5, DEFA6, LCN2, PGC, PLA2G2A, PLA2G6, REG3A, SPON2
cellular response to oxygen-containing compound	0.000730573	4.13923	AKR1C2, AKR1C3, AQP1, BAIAP2L2, CAPN2, CASP9, CCL20, CCS, CDK1, HCN3, HCN4, HIF1A, ID3, KL, KLF10, LCN2, MUC1, MYB, NFATC4, OSBPL7, OSBPL8, PCK2, PCNA, PDK4, PDX1, PIK3CG, PLA2G6, PLSCR3, PPAT, PRDX5, PRKDC, RHOB, RORC, SESN3, SNRNP70, SOD3, SPON2, TNC, TRPM4, TRPV1, WNT11, WNT9B, XRN1, YES1
ectopic germ cell programmed cell death	0.00076821	37.5	CASP5, KITLG, PRKDC
phospholipid biosynthetic process	0.000980424	5.84192	ACHE, CHKB, DGKQ, FGFR3, INPP5E, INPP5J, KL, LPGAT1, LPIN3, MUC1, PIGQ, PIK3CG, PLA2G2A, PLA2G4B, PLA2G6, SFI1, SPHK2
DNA damage checkpoint	0.001097	7.05882	CCND1, CDK1, CHEK1, DTL, EME2, FOXN3, MUC1, PCNA, PIDD1, PRKDC, RAD9A, ZNF367
tube morphogenesis	0.00120127	5.33333	AGR2, BCL2, DVL1, ETV4, HIF1A, LAMA5, LGR5, LMO4, MTHFD1, NFATC4, NOTCH4, PKD1, RASIP1, RHOB, SHANK3, TBX2, TGM2, TNC, WNT11, WNT9B
mesonephric duct development	0.00158643	30	PKD1, WNT11, WNT9B
response to fatty acid	0.00161868	8.98876	AKR1C2, AKR1C3, GIPR, ID3, NFATC4, PDK4, PDX1, TNC
body fluid secretion	0.00197776	7.9646	ADA, AGR2, AQP1, AQP5, CCND1, HIF1A, HOOK2, PPAT, SCT
nucleotide catabolic process	0.0019972	9.72222	ADA, GDA, NT5C, NT5E, PNP, SMUG1, UNG
response to cobalt ion	0.00214148	27.2727	CASP8, CASP9, D2HGDH
epithelial tube morphogenesis	0.00218328	5.32544	BCL2, DVL1, ETV4, HIF1A, LAMA5, LGR5, LMO4, MTHFD1, NFATC4, NOTCH4, PKD1, RASIP1, RHOB, SHANK3, TBX2, TNC, WNT11, WNT9B
nucleoside metabolic process	0.00242538	7.19424	ADA, ADA2, AHCYL2, MTAP, MUC1, NT5C, NT5E, PNP, PPAT, UCKL1
cellular modified amino acid metabolic process	0.00245743	6.41711	ABHD12, ALDH5A1, CHKB, GSTA1, MTHFD1, MTHFS, OPLAH, OSBPL8, PCYOX1L, PLA2G2A, PLA2G4B, ST20-MTHFS
fucosylation	0.00265315	16.6667	ADAMTS7, FUT1, FUT9, POFUT2
DNA recombination	0.00291123	5.57491	BARD1, CCR6, CHEK1, EME2, GINS2, HMGB3, IGHMBP2, IL7R, LRIG3, MMS22L, PCNA, POLE4, PRKDC, RTEL1, RTEL1-TNFRSF6B, UNG
C21-steroid hormone metabolic process	0.00292361	12.5	AKR1C2, AKR1C3, DGKQ, FDXR, SYCP2
inflammatory response	0.00299753	4.29363	ACE2, ADA, BIRC3, CAMK4, CASP1, CASP5, CCL20, CCL25, CCR6, CFI, EPHB6, HIF1A, IL17RC, MASP1, MMP24, NFATC4, NLRX1, NT5E, PIK3CG, PLA2G2A, PLA2G4B, PRDX5, REG3A, SCUBE1, SEH1L, SMPDL3B, TGM2, TLR3, TNFRSF14, TNFRSF21, TRPV1
purine-containing compound catabolic process	0.00302836	10.3448	ADA, ADA2, GDA, NT5C, NT5E, PNP
lipid catabolic process	0.00361112	5.19878	ABHD12, ACADVL, AKR1C3, ECHDC2, EGFL7, GPCPD1, LIPF, LIPG, LPIN3, PIK3CG, PLA2G2A, PLA2G4B, PLA2G6, PNPLA7, PRDX5, SMPDL3B, SYCP2
cellular response to mechanical stimulus	0.00390173	8.64198	AQP1, CASP1, CASP5, CASP8, CHEK1, TLR3, WNT11
positive regulation of digestive system process	0.00447055	21.4286	AQP1, SCT, TRPV1
response to copper ion	0.00538073	13.7931	AQP1, CDK1, MT1G, SOD3
pancreatic juice secretion	0.00548657	20	AQP1, AQP5, SCT
cellular response to metal ion	0.00602843	6.32911	AKR1C3, AQP1, MT1E, MT1F, MT1G, MT1H, MT1M, MT1X, MT2A, NFATC4
positive regulation of insulin secretion involved in cellular response to glucose stimulus	0.00608926	13.3333	HIF1A, PDX1, PLA2G6, TRPM4
single-organism membrane organization	0.00632292	4.07643	AGR2, AKAP8L, AMN, ATP10B, BAIAP2L2, BCL2, CASP8, CDK1, CNTNAP2, DVL1, HOOK2, LAMA5, LETM1, LRMP, MALL, MAP7, MIGA2, MYRF, OSBPL8, PARP11, PLSCR3, RAPGEF6, SEH1L, SERPINA5, SGSM3, SHANK3, SYCP2, SYT13, SYT8, TAP1, TMEM175, TSNARE1
response to reactive oxygen species	0.00636306	5.46875	ADA, AKR1C3, AQP1, BCL2, CCS, CDK1, GPX2, LCN2, MYB, PCNA, PRDX5, RHOB, SESN3, SOD3
phosphatidylethanolamine biosynthetic process	0.00663007	18.75	CHKB, LPIN3, SFI1
phosphatidylserine metabolic process	0.0068572	12.9032	ABHD12, OSBPL8, PLA2G2A, PLA2G4B
carbohydrate derivative catabolic process	0.00754933	5.82011	ADA, ADA2, AMDHD2, EGFL7, FMOD, GALNS, NT5C, NT5E, PNP, SMUG1, UNG
small molecule catabolic process	0.00756386	4.79798	ACADVL, AKR1C3, ALDH1B1, ALDH5A1, AMDHD2, ECHDC2, FUT1, FUT9, GPT, HGD, HOOK2, INPP5E, LPIN3, MTHFS, PCYOX1L, PHYKPL, PPAT, SYCP2, VSIG2
urate metabolic process	0.00790478	17.6471	G6PC, PNP, SLC16A9
cellular response to reactive oxygen species	0.00843257	6.0241	AKR1C3, AQP1, CCS, CDK1, LCN2, MYB, PCNA, PRDX5, RHOB, SOD3
deoxyribonucleotide metabolic process	0.00857917	12.1212	ADA, NT5C, SMUG1, UNG
response to nutrient levels	0.00895396	4.51613	ADA, AKR1C3, ARSA, BCL2, CCND1, G6PC, GAST, GIPR, HTR4, KLF10, LCN2, LIPG, MUC1, PDK4, PDX1, SEH1L, TNC, TPCN2, TRPV1, WNT11, WNT9B
extrinsic apoptotic signaling pathway in absence of ligand	0.00935479	8.21918	BCL2, CASP9, IL7, KITLG, LCN2, UNC5B
signal transduction in absence of ligand	0.00935479	8.21918	BCL2, CASP9, IL7, KITLG, LCN2, UNC5B
phosphatidylglycerol metabolic process	0.00953696	11.7647	LPGAT1, PLA2G2A, PLA2G4B, PLA2G6
hexose metabolic process	0.00955039	5.10949	ALDH5A1, BRAT1, DGKQ, FUT1, FUT9, G6PC, HOOK2, MPI, PC, PCK2, PDK4, PDX1, POFUT2, RORC
cellular response to oxidative stress	0.00978832	5.09091	AKR1C3, AQP1, BCL2, CCS, CDK1, HIF1A, HSPB1, LCN2, MYB, PCNA, PDIA2, PRDX5, RHOB, SOD3
positive regulation of hemopoiesis	0.00988168	5.88235	ADA, CASP8, HIF1A, IL7, IL7R, KITLG, KLF10, MYB, PNP, SCIN
alpha-beta T cell activation	0.00996948	6.66667	ADA, BCL2, MYB, PNP, RORC, RSAD2, TNFRSF14, ZBTB7B
positive regulation of cytokine production	0.0100937	4.54545	BIRC3, CASP1, CASP5, CCDC88B, CCL20, HIF1A, HSPB1, IL17RC, MYB, NFATC4, NLRX1, POLR2H, PRKDC, PUM1, RSAD2, SPON2, TLR3, TNFRSF14, WNT11
regulation of production of molecular mediator of immune response	0.0104523	6.61157	PGC, PRKDC, RSAD2, SPON2, TLR3, TNFRSF14, TRPM4, UNG
DNA repair	0.0105066	4.27509	BARD1, CDCA5, CDK1, CHAF1A, CHEK1, DMAP1, DTL, DTX3L, EME2, GINS2, IGHMBP2, LRIG3, MMS22L, MUM1, PCNA, POLR2H, PRKDC, RAD9A, RTEL1, RTEL1-TNFRSF6B, SMUG1, UNG, ZNF367
alpha-amino acid metabolic process	0.0105101	5.28455	AHCYL2, ALDH5A1, CHKB, ENOPH1, GPT, HGD, MTAP, MTHFD1, MTHFS, MUC1, PHYKPL, PPAT, VSIG2
one-carbon metabolic process	0.0105616	11.4286	AHCYL2, MTHFD1, MTHFS, ST20-MTHFS
regulation of toll-like receptor signaling pathway	0.010608	9.25926	BIRC3, BPIFB1, RSAD2, SMPDL3B, TLR3
RIG-I signaling pathway	0.0108602	15.7895	BIRC3, NLRX1, PUM1
multicellular organismal macromolecule metabolic process	0.0109521	6.55738	ACE2, AKR1C3, COL6A5, HIF1A, MMP11, MYB, PHYKPL, PRDX5
positive regulation of interleukin-1 production	0.0128181	10.8108	CASP1, CASP5, CCL20, HSPB1
digestive system development	0.0129441	5.96026	ADA, AGR2, BCL2, HIF1A, PDX1, PKD1, SCT, TBX2, WNT11
negative regulation of growth	0.0131659	5.07812	BCL2, DMAP1, FGFR3, HIF1A, MT1E, MT1F, MT1G, MT1H, MT1M, MT1X, MT2A, PLXNA3, WNT11
purine-containing compound biosynthetic process	0.0134173	4.90196	ADA, AQP1, GIPR, GMPR, GUCA2A, GUCY1A3, MTAP, MTHFD1, NT5E, PAICS, PDZD3, PNP, PPAT, SCT, VPS9D1
T cell differentiation	0.0136557	5.35714	ADA, BCL2, CAMK4, CCR6, IL7, IL7R, MYB, PNP, PRKDC, RORC, RSAD2, ZBTB7B
second-messenger-mediated signaling	0.0144796	5	ADA, CCL20, CCR6, DGKQ, GUCY1A3, HAP1, NFATC4, PDX1, PDZD3, PLA2G4B, TGM2, TPCN2, TRPM4
gland development	0.0160985	4.33884	ADA, BCL2, CCND1, DMAP1, E2F8, ETV4, HIF1A, HOOK2, LAMA5, LMO4, NOTCH4, PCNA, PDX1, PKD1, PPAT, PRKDC, SERPINA5, TBX2, TGM2, TNC, WNT11
glycerolipid catabolic process	0.0162538	8.33333	ABHD12, GPCPD1, PIK3CG, PLA2G4B, PRDX5
phosphatidylserine acyl-chain remodeling	0.0163423	13.6364	OSBPL8, PLA2G2A, PLA2G4B
T cell migration	0.0181998	9.7561	CCL20, CCR6, PIK3CG, TNFRSF14
defense response to fungus	0.0197335	9.52381	DEFA5, DEFA6, IL17RC, SPON2
cellular response to prostaglandin stimulus	0.020713	12.5	AKR1C2, AKR1C3, TNC
water transport	0.020713	12.5	AQP1, AQP5, PDZD3
cellular response to lipid	0.0216105	4.00668	AKR1C2, AKR1C3, AQP1, CASP9, CCL20, CRIPAK, ID3, LCN2, MUC1, MYB, NFATC4, NR1I3, NR2C2, OSBPL7, PDK4, PLSCR3, PMEPA1, RORC, SNRNP70, SPON2, TNC, WNT11, WNT9B, YES1
programmed necrotic cell death	0.0248021	8.88889	BIRC3, CASP1, CASP8, TLR3
response to UV	0.0250592	5.6338	AQP1, BCL2, CASP9, CCND1, CHEK1, DTL, NFATC4, PCNA
TORC1 signaling	0.0256618	11.5385	DGKQ, SEH1L, SESN3
lipid phosphorylation	0.0273965	5.9322	DGKQ, FGFR3, KITLG, KL, PIK3CG, SPHK2, ZFYVE21
cell cycle G1/S phase transition	0.0280062	4.71014	BCL2, CCND1, CDK1, FAM83D, MCM4, MUC1, PCNA, PIDD1, PKD1, POLE4, PPAT, PRKDC, SLC25A15
folic acid-containing compound metabolic process	0.0283528	11.1111	MTHFD1, MTHFS, ST20-MTHFS
morphogenesis of a branching epithelium	0.0320929	5.07614	BCL2, ETV4, LAMA5, NFATC4, NOTCH4, PKD1, RASIP1, TGM2, TNC, WNT9B
response to dexamethasone	0.0326783	8.16327	AQP1, CASP9, PCK2, PCNA
regulation of transforming growth factor beta production	0.0341654	10.3448	HIF1A, MYB, WNT11
phosphatidylcholine acyl-chain remodeling	0.0341654	10.3448	PLA2G2A, PLA2G4B, PLA2G6
lipid modification	0.0351627	4.46735	ACADVL, DGKQ, ECHDC2, FGFR3, INPP5E, INPP5J, KITLG, KL, PDK4, PIK3CG, SPHK2, SYCP2, ZFYVE21
long-chain fatty acid metabolic process	0.0362918	6.06061	ACSL6, AKR1C3, GSTA1, HPGDS, PLA2G4B, SYCP2
connective tissue development	0.0379379	4.6875	ADAMTS7, AMER1, BMP1, BMP3, FGFR3, HIF1A, MEX3C, PKD1, RORC, SCIN, TRPM4, WNT11
regulation of immune effector process	0.0381119	4.22535	BIRC3, CFI, IL7R, MASP1, MYB, NLRX1, PGC, PRKDC, PUM1, RSAD2, SPON2, TLR3, TNFRSF14, TRPM4, UNG
positive regulation of peptide secretion	0.0402967	4.5977	ACHE, CASP1, CASP5, GIPR, HIF1A, IL17RC, PCK2, PDX1, PLA2G6, SCT, TNFRSF14, TRPM4
dendritic cell migration	0.040545	9.67742	CCR6, PIK3CG, TRPM4
cellular detoxification	0.0410532	5.88235	CCS, GPX2, GSTA1, PRDX5, SELENOW, SOD3
B cell homeostasis	0.0439442	9.375	ADA, BCL2, HIF1A
positive regulation of hormone secretion	0.0443952	5.34351	GIPR, HIF1A, PCK2, PDX1, PLA2G6, SCT, TRPM4
